# Supplementary material for: Bioinformatics Knowledge Map for Analysis of Beta-Catenin Function in Cancer
Source: PLoS One. 2015 Oct 28;10(10):e0141773. doi: 10.1371/journal.pone.0141773 (PMC4624812; doi:10.1371/journal.pone.0141773)
Supplement: S1 Table — (XLSX) [file pone.0141773.s001.xlsx]

## Sheet: Sheet1
Protein 1	Protein 2	Relation Type	Evidence Source
KAT2B	CTNNB1	acetylation	PhosphoSitePlus
EP300	CTNNB1	acetylation	PhosphoSitePlus
NFKB1	CTNNB1	coactivation	TcoF
ESR1	CTNNB1	coactivation	TcoF
TCF7L2	CTNNB1	coactivation	TcoF
LEF-1	CTNNB1	coactivation	TcoF
AR	CTNNB1	coactivation	TcoF
CEBPA	CTNNB1	coactivation	TcoF
ABL1	CTNNB1	interaction	STRING
ACP1	CTNNB1	interaction	STRING
ACTN1	CTNNB1	interaction	STRING
ACTN4	CTNNB1	interaction	STRING
ADAM10	CTNNB1	interaction	STRING
ADCY7	CTNNB1	interaction	STRING
AES	CTNNB1	interaction	STRING
AHR	CTNNB1	interaction	STRING
AJAP1	CTNNB1	interaction	STRING
AP1M1	CTNNB1	interaction	STRING
APC	CTNNB1	interaction	STRING
APC2	CTNNB1	interaction	STRING
APH1A	CTNNB1	interaction	STRING
APH1B	CTNNB1	interaction	STRING
AR	CTNNB1	interaction	STRING
ARHGAP10	CTNNB1	interaction	STRING
ARHGAP32	CTNNB1	interaction	STRING
ARMC8	CTNNB1	interaction	STRING
ASH2L	CTNNB1	interaction	STRING
AXIN1	CTNNB1	interaction	STRING
AXIN2	CTNNB1	interaction	STRING
BCL3	CTNNB1	interaction	STRING
BCL9	CTNNB1	interaction	STRING
BCL9L	CTNNB1	interaction	STRING
BDNF	CTNNB1	interaction	STRING
BNIP2	CTNNB1	interaction	STRING
BOC	CTNNB1	interaction	STRING
BTRC	CTNNB1	interaction	STRING
CA9	CTNNB1	interaction	STRING
CABLES1	CTNNB1	interaction	STRING
CACNA1G	CTNNB1	interaction	STRING
CACYBP	CTNNB1	interaction	STRING
CALCOCO1	CTNNB1	interaction	STRING
CAMK4	CTNNB1	interaction	STRING
CARM1	CTNNB1	interaction	STRING
CASP3	CTNNB1	interaction	STRING
CASP8	CTNNB1	interaction	STRING
CBLL1	CTNNB1	interaction	STRING
CBY1	CTNNB1	interaction	STRING
CCND1	CTNNB1	interaction	STRING
CCND2	CTNNB1	interaction	STRING
CDC27	CTNNB1	interaction	STRING
CDC42	CTNNB1	interaction	STRING
CDC73	CTNNB1	interaction	STRING
CDH1	CTNNB1	interaction	STRING
CDH10	CTNNB1	interaction	STRING
CDH11	CTNNB1	interaction	STRING
CDH15	CTNNB1	interaction	STRING
CDH16	CTNNB1	interaction	STRING
CDH17	CTNNB1	interaction	STRING
CDH18	CTNNB1	interaction	STRING
CDH2	CTNNB1	interaction	STRING
CDH24	CTNNB1	interaction	STRING
CDH3	CTNNB1	interaction	STRING
CDH4	CTNNB1	interaction	STRING
CDH5	CTNNB1	interaction	STRING
CDH6	CTNNB1	interaction	STRING
CDH7	CTNNB1	interaction	STRING
CDH8	CTNNB1	interaction	STRING
CDH9	CTNNB1	interaction	STRING
CDK5R1	CTNNB1	interaction	STRING
CDK6	CTNNB1	interaction	STRING
CDKN1B	CTNNB1	interaction	STRING
CDON	CTNNB1	interaction	STRING
CDX4	CTNNB1	interaction	STRING
CHD8	CTNNB1	interaction	STRING
CHUK	CTNNB1	interaction	STRING
COPS3	CTNNB1	interaction	STRING
COPS5	CTNNB1	interaction	STRING
COPS8	CTNNB1	interaction	STRING
CPEB1	CTNNB1	interaction	STRING
CREBBP	CTNNB1	interaction	STRING
CSNK1A1	CTNNB1	interaction	STRING
CSNK1A1L	CTNNB1	interaction	STRING
CSNK1D	CTNNB1	interaction	STRING
CSNK1E	CTNNB1	interaction	STRING
CSNK2A1	CTNNB1	interaction	STRING
CSNK2A2	CTNNB1	interaction	STRING
CSNK2B	CTNNB1	interaction	STRING
CTBP1	CTNNB1	interaction	STRING
CTNNA1	CTNNB1	interaction	STRING
CTNNA2	CTNNB1	interaction	STRING
CTNNA3	CTNNB1	interaction	STRING
CTNNB1	CTNNB1	interaction	STRING
CTNNBIP1	CTNNB1	interaction	STRING
CTNND1	CTNNB1	interaction	STRING
CTNND2	CTNNB1	interaction	STRING
CTTN	CTNNB1	interaction	STRING
CUL1	CTNNB1	interaction	STRING
CUL4A	CTNNB1	interaction	STRING
CYR61	CTNNB1	interaction	STRING
DACT1	CTNNB1	interaction	STRING
DAZAP2	CTNNB1	interaction	STRING
DDB1	CTNNB1	interaction	STRING
DKK1	CTNNB1	interaction	STRING
DKK4	CTNNB1	interaction	STRING
DLG5	CTNNB1	interaction	STRING
DLGAP1	CTNNB1	interaction	STRING
DNM2	CTNNB1	interaction	STRING
DOT1L	CTNNB1	interaction	STRING
DSC3	CTNNB1	interaction	STRING
DVL1	CTNNB1	interaction	STRING
DVL2	CTNNB1	interaction	STRING
DVL3	CTNNB1	interaction	STRING
EFNA1	CTNNB1	interaction	STRING
EGF	CTNNB1	interaction	STRING
EGFR	CTNNB1	interaction	STRING
EMD	CTNNB1	interaction	STRING
ENAH	CTNNB1	interaction	STRING
ENSG00000204435	CTNNB1	interaction	STRING
EP300	CTNNB1	interaction	STRING
EP400	CTNNB1	interaction	STRING
EPHA2	CTNNB1	interaction	STRING
ERBB2	CTNNB1	interaction	STRING
ERBB2IP	CTNNB1	interaction	STRING
ERBB3	CTNNB1	interaction	STRING
ESR1	CTNNB1	interaction	STRING
EXOC3	CTNNB1	interaction	STRING
EXOC4	CTNNB1	interaction	STRING
EZH2	CTNNB1	interaction	STRING
EZR	CTNNB1	interaction	STRING
F2RL2	CTNNB1	interaction	STRING
FAF1	CTNNB1	interaction	STRING
FAM123B	CTNNB1	interaction	STRING
FANCC	CTNNB1	interaction	STRING
FANCL	CTNNB1	interaction	STRING
FBXW11	CTNNB1	interaction	STRING
FER	CTNNB1	interaction	STRING
FGF4	CTNNB1	interaction	STRING
FGFR1	CTNNB1	interaction	STRING
FHIT	CTNNB1	interaction	STRING
FHL2	CTNNB1	interaction	STRING
FLT1	CTNNB1	interaction	STRING
FMN1	CTNNB1	interaction	STRING
FOS	CTNNB1	interaction	STRING
FOXM1	CTNNB1	interaction	STRING
FOXO1	CTNNB1	interaction	STRING
FOXO3	CTNNB1	interaction	STRING
FOXO4	CTNNB1	interaction	STRING
FRAT1	CTNNB1	interaction	STRING
FSCN1	CTNNB1	interaction	STRING
FYN	CTNNB1	interaction	STRING
FZD5	CTNNB1	interaction	STRING
GDNF	CTNNB1	interaction	STRING
GFRA1	CTNNB1	interaction	STRING
GLIS2	CTNNB1	interaction	STRING
GNA12	CTNNB1	interaction	STRING
GNA13	CTNNB1	interaction	STRING
GRIA2	CTNNB1	interaction	STRING
GRIK2	CTNNB1	interaction	STRING
GRIP1	CTNNB1	interaction	STRING
GSK3A	CTNNB1	interaction	STRING
GSK3B	CTNNB1	interaction	STRING
HBA1	CTNNB1	interaction	STRING
HBP1	CTNNB1	interaction	STRING
HDAC1	CTNNB1	interaction	STRING
HDAC4	CTNNB1	interaction	STRING
HDAC6	CTNNB1	interaction	STRING
HDAC7	CTNNB1	interaction	STRING
HGS	CTNNB1	interaction	STRING
HIC1	CTNNB1	interaction	STRING
HIF1A	CTNNB1	interaction	STRING
HINT1	CTNNB1	interaction	STRING
HIST1H1C	CTNNB1	interaction	STRING
HNF1A	CTNNB1	interaction	STRING
HNF4A	CTNNB1	interaction	STRING
HTT	CTNNB1	interaction	STRING
ID2	CTNNB1	interaction	STRING
IFRD1	CTNNB1	interaction	STRING
IGF1	CTNNB1	interaction	STRING
IGF1R	CTNNB1	interaction	STRING
IGF2	CTNNB1	interaction	STRING
IGF2BP1	CTNNB1	interaction	STRING
IKBKB	CTNNB1	interaction	STRING
IL8	CTNNB1	interaction	STRING
ILK	CTNNB1	interaction	STRING
INCENP	CTNNB1	interaction	STRING
IQGAP1	CTNNB1	interaction	STRING
ITGAE	CTNNB1	interaction	STRING
ITGB7	CTNNB1	interaction	STRING
JRK	CTNNB1	interaction	STRING
JUB	CTNNB1	interaction	STRING
JUN	CTNNB1	interaction	STRING
JUP	CTNNB1	interaction	STRING
KANK1	CTNNB1	interaction	STRING
KAT2A	CTNNB1	interaction	STRING
KAT2B	CTNNB1	interaction	STRING
KCNIP4	CTNNB1	interaction	STRING
KDR	CTNNB1	interaction	STRING
KIF5B	CTNNB1	interaction	STRING
KIFC3	CTNNB1	interaction	STRING
KLF4	CTNNB1	interaction	STRING
KRT1	CTNNB1	interaction	STRING
LEF-1	CTNNB1	interaction	STRING
LEO1	CTNNB1	interaction	STRING
LIMA1	CTNNB1	interaction	STRING
LMNA	CTNNB1	interaction	STRING
LRP5	CTNNB1	interaction	STRING
LRP6	CTNNB1	interaction	STRING
LRRFIP1	CTNNB1	interaction	STRING
MAGI1	CTNNB1	interaction	STRING
MAGI2	CTNNB1	interaction	STRING
MAP2K6	CTNNB1	interaction	STRING
MAPK11	CTNNB1	interaction	STRING
MAPK12	CTNNB1	interaction	STRING
MAPK14	CTNNB1	interaction	STRING
MAPK9	CTNNB1	interaction	STRING
MDFIC	CTNNB1	interaction	STRING
MED12	CTNNB1	interaction	STRING
MEF2A	CTNNB1	interaction	STRING
MEF2C	CTNNB1	interaction	STRING
MEN1	CTNNB1	interaction	STRING
MEP1B	CTNNB1	interaction	STRING
MET	CTNNB1	interaction	STRING
MGAT3	CTNNB1	interaction	STRING
MITF	CTNNB1	interaction	STRING
MLL	CTNNB1	interaction	STRING
MLL2	CTNNB1	interaction	STRING
MLLT10	CTNNB1	interaction	STRING
MMP2	CTNNB1	interaction	STRING
MMP3	CTNNB1	interaction	STRING
MMP7	CTNNB1	interaction	STRING
MMP9	CTNNB1	interaction	STRING
MT-CO2	CTNNB1	interaction	STRING
MUC1	CTNNB1	interaction	STRING
MYC	CTNNB1	interaction	STRING
MYF5	CTNNB1	interaction	STRING
MYO6	CTNNB1	interaction	STRING
MYO7A	CTNNB1	interaction	STRING
MYOG	CTNNB1	interaction	STRING
NCOA2	CTNNB1	interaction	STRING
NCSTN	CTNNB1	interaction	STRING
NEURL2	CTNNB1	interaction	STRING
NEUROG1	CTNNB1	interaction	STRING
NF2	CTNNB1	interaction	STRING
NFKB1	CTNNB1	interaction	STRING
NLK	CTNNB1	interaction	STRING
NOTCH1	CTNNB1	interaction	STRING
NR4A1	CTNNB1	interaction	STRING
NR5A1	CTNNB1	interaction	STRING
NR5A2	CTNNB1	interaction	STRING
NTRK2	CTNNB1	interaction	STRING
NUMB	CTNNB1	interaction	STRING
NUP153	CTNNB1	interaction	STRING
NUP62	CTNNB1	interaction	STRING
NUP98	CTNNB1	interaction	STRING
PARD3	CTNNB1	interaction	STRING
PARD6A	CTNNB1	interaction	STRING
PCSK1	CTNNB1	interaction	STRING
PHF17	CTNNB1	interaction	STRING
PICK1	CTNNB1	interaction	STRING
PIK3CA	CTNNB1	interaction	STRING
PIK3R1	CTNNB1	interaction	STRING
PIN1	CTNNB1	interaction	STRING
PIP5K1C	CTNNB1	interaction	STRING
PITX2	CTNNB1	interaction	STRING
PKD1	CTNNB1	interaction	STRING
PKP2	CTNNB1	interaction	STRING
PKP4	CTNNB1	interaction	STRING
PLEKHA7	CTNNB1	interaction	STRING
PLK1	CTNNB1	interaction	STRING
PPARD	CTNNB1	interaction	STRING
PPM1A	CTNNB1	interaction	STRING
PPP2R5A	CTNNB1	interaction	STRING
PPP2R5D	CTNNB1	interaction	STRING
PRKACA	CTNNB1	interaction	STRING
PRKACB	CTNNB1	interaction	STRING
PRKACG	CTNNB1	interaction	STRING
PRKCA	CTNNB1	interaction	STRING
PRKCI	CTNNB1	interaction	STRING
PRKCZ	CTNNB1	interaction	STRING
PRKX	CTNNB1	interaction	STRING
PROP1	CTNNB1	interaction	STRING
PSEN1	CTNNB1	interaction	STRING
PSEN2	CTNNB1	interaction	STRING
PSENEN	CTNNB1	interaction	STRING
PTK7	CTNNB1	interaction	STRING
PTN	CTNNB1	interaction	STRING
PTPN1	CTNNB1	interaction	STRING
PTPN11	CTNNB1	interaction	STRING
PTPN13	CTNNB1	interaction	STRING
PTPN14	CTNNB1	interaction	STRING
PTPN6	CTNNB1	interaction	STRING
PTPRB	CTNNB1	interaction	STRING
PTPRC	CTNNB1	interaction	STRING
PTPRF	CTNNB1	interaction	STRING
PTPRG	CTNNB1	interaction	STRING
PTPRJ	CTNNB1	interaction	STRING
PTPRK	CTNNB1	interaction	STRING
PTPRM	CTNNB1	interaction	STRING
PTPRU	CTNNB1	interaction	STRING
PTPRZ1	CTNNB1	interaction	STRING
PVRL1	CTNNB1	interaction	STRING
PVRL2	CTNNB1	interaction	STRING
PYGO1	CTNNB1	interaction	STRING
RAB5A	CTNNB1	interaction	STRING
RAB7A	CTNNB1	interaction	STRING
RAB8B	CTNNB1	interaction	STRING
RAC1	CTNNB1	interaction	STRING
RANBP2	CTNNB1	interaction	STRING
RANBP3	CTNNB1	interaction	STRING
RAPGEF2	CTNNB1	interaction	STRING
RBBP5	CTNNB1	interaction	STRING
RBX1	CTNNB1	interaction	STRING
RET	CTNNB1	interaction	STRING
ROBO1	CTNNB1	interaction	STRING
RUNX3	CTNNB1	interaction	STRING
RUVBL1	CTNNB1	interaction	STRING
RUVBL2	CTNNB1	interaction	STRING
RXRA	CTNNB1	interaction	STRING
SALL1	CTNNB1	interaction	STRING
SALL4	CTNNB1	interaction	STRING
SATB1	CTNNB1	interaction	STRING
SIAH1	CTNNB1	interaction	STRING
SIRT1	CTNNB1	interaction	STRING
SKP1	CTNNB1	interaction	STRING
SLC9A3R1	CTNNB1	interaction	STRING
SMAD2	CTNNB1	interaction	STRING
SMAD3	CTNNB1	interaction	STRING
SMAD4	CTNNB1	interaction	STRING
SMAD7	CTNNB1	interaction	STRING
SMARCA4	CTNNB1	interaction	STRING
SMARCA5	CTNNB1	interaction	STRING
SNAI2	CTNNB1	interaction	STRING
SNX1	CTNNB1	interaction	STRING
SOX1	CTNNB1	interaction	STRING
SOX17	CTNNB1	interaction	STRING
SOX6	CTNNB1	interaction	STRING
SP5	CTNNB1	interaction	STRING
SPAG9	CTNNB1	interaction	STRING
SPN	CTNNB1	interaction	STRING
SRC	CTNNB1	interaction	STRING
STX4	CTNNB1	interaction	STRING
SUV39H1	CTNNB1	interaction	STRING
T	CTNNB1	interaction	STRING
TADA2A	CTNNB1	interaction	STRING
TADA3	CTNNB1	interaction	STRING
TAX1BP3	CTNNB1	interaction	STRING
TBL1X	CTNNB1	interaction	STRING
TBL1XR1	CTNNB1	interaction	STRING
TBL1Y	CTNNB1	interaction	STRING
TCF3	CTNNB1	interaction	STRING
TCF4	CTNNB1	interaction	STRING
TCF7	CTNNB1	interaction	STRING
TCF7L1	CTNNB1	interaction	STRING
TCF7L2	CTNNB1	interaction	STRING
TERT	CTNNB1	interaction	STRING
TFAP2A	CTNNB1	interaction	STRING
TGFBR1	CTNNB1	interaction	STRING
TGFBR2	CTNNB1	interaction	STRING
TJP1	CTNNB1	interaction	STRING
TLE1	CTNNB1	interaction	STRING
TLE2	CTNNB1	interaction	STRING
TLE4	CTNNB1	interaction	STRING
TMPO	CTNNB1	interaction	STRING
TNIK	CTNNB1	interaction	STRING
TOB1	CTNNB1	interaction	STRING
TOP2A	CTNNB1	interaction	STRING
TRIP10	CTNNB1	interaction	STRING
TRRAP	CTNNB1	interaction	STRING
UBA1	CTNNB1	interaction	STRING
UBC	CTNNB1	interaction	STRING
UBE2B	CTNNB1	interaction	STRING
UBE2D2	CTNNB1	interaction	STRING
UCHL1	CTNNB1	interaction	STRING
USP9X	CTNNB1	interaction	STRING
VASP	CTNNB1	interaction	STRING
VCAN	CTNNB1	interaction	STRING
VCL	CTNNB1	interaction	STRING
VEZT	CTNNB1	interaction	STRING
WNT3A	CTNNB1	interaction	STRING
XPO1	CTNNB1	interaction	STRING
YAP1	CTNNB1	interaction	STRING
YWHAB	CTNNB1	interaction	STRING
YWHAE	CTNNB1	interaction	STRING
YWHAG	CTNNB1	interaction	STRING
YWHAH	CTNNB1	interaction	STRING
YWHAQ	CTNNB1	interaction	STRING
YWHAZ	CTNNB1	interaction	STRING
ZCCHC12	CTNNB1	interaction	STRING
ZYX	CTNNB1	interaction	STRING
ABL1	CTNNB1	phosphorylation	PhosphoSitePlus, eFIP
AKT1	CTNNB1	phosphorylation	PhosphoSitePlus, eFIP
AKT2	CTNNB1	phosphorylation	PhosphoSitePlus
CDK5	CTNNB1	phosphorylation	PRO, PhosphoSitePlus
CDK6	CTNNB1	phosphorylation	HPRD
CSNK1A1	CTNNB1	phosphorylation	PRO, PhosphoSitePlus
CSNK1D	CTNNB1	phosphorylation	PhosphoSitePlus
CSNK1E	CTNNB1	phosphorylation	PhosphoSitePlus
CSNK2B	CTNNB1	phosphorylation	HPRD, PRO
CSNK2A1	CTNNB1	phosphorylation	HPRD, PRO
CSNK2A2	CTNNB1	phosphorylation	PhosphoSitePlus
EGFR	CTNNB1	phosphorylation	PhosphoSitePlus, PRO
ERBB2	CTNNB1	phosphorylation	PhosphoSitePlus, PRO
FER	CTNNB1	phosphorylation	PRO, HPRD
FYN	CTNNB1	phosphorylation	PRO, HPRD, Phospho.ELM
GSK3A	CTNNB1	phosphorylation	PhosphoSitePlus
GSK3B	CTNNB1	phosphorylation	PRO, PhosphoSitePlus, HPRD
HIPK2	CTNNB1	phosphorylation	PRO
MAPK8	CTNNB1	phosphorylation	PhosphoSitePlus, PRO
PAK1	CTNNB1	phosphorylation	PRO
PAK4	CTNNB1	phosphorylation	PhosphoSitePlus
PLK1	CTNNB1	phosphorylation	PhosphoSitePlus, PRO
PRKACA	CTNNB1	phosphorylation	PhosphoSitePlus, HPRD, PRO
PRKD1	CTNNB1	phosphorylation	PhosphoSitePlus, PRO
PTK6	CTNNB1	phosphorylation	PRO, PhosphoSitePlus
SRC	CTNNB1	phosphorylation	PRO, HPRD, Phospho.ELM, PhosphoSitePlus
ACPP	AR	target	TRED
AVP	AR	target	TRED
ELK1	AR	target	TRED
F9	AR	target	TRED
FGF13	AR	target	TRED
FHL2	AR	target	TRED
FOXA1	AR	target	TRED
HBP17	AR	target	TRED
IFNAR1	AR	target	TRED
IGFBP5	AR	target	TRED
IL6	AR	target	TRED
IL6ST	AR	target	TRED
KCNH4	AR	target	TRED
KCNH8	AR	target	TRED
KLKB1	AR	target	TRED
MUC1	AR	target	TRED
MYC	AR	target	TRED
MYST2	AR	target	TRED
NCOA1	AR	target	TRED
NOL3	AR	target	TRED
NUDT6	AR	target	TRED
PIGR	AR	target	TRED
PLAU	AR	target	TRED
PNRC1	AR	target	TRED
PPARBP	AR	target	TRED
PPBP	AR	target	TRED
RARA	AR	target	TRED
RNF4	AR	target	TRED
UBE3A	AR	target	TRED
ABCB1	CEBPA	target	TRED
ABCC1	CEBPA	target	TRED
ACACA	CEBPA	target	TRED
ACDC	CEBPA	target	TRED
ACE	CEBPA	target	TRED
ADH6	CEBPA	target	TRED
ADH7	CEBPA	target	TRED
AFP	CEBPA	target	TRED
AGT	CEBPA	target	TRED
AGXT	CEBPA	target	TRED
ALOX5AP	CEBPA	target	TRED
APOA1	CEBPA	target	TRED
APOB	CEBPA	target	TRED
BCL2	CEBPA	target	TRED
CCL5	CEBPA	target	TRED
CCNB1	CEBPA	target	TRED
CCND1	CEBPA	target	TRED
CCNE1	CEBPA	target	TRED
CCR2	CEBPA	target	TRED
CD14	CEBPA	target	TRED
CD19	CEBPA	target	TRED
CDK2	CEBPA	target	TRED
CDKN1A	CEBPA	target	TRED
CDKN1B	CEBPA	target	TRED
CEL	CEBPA	target	TRED
CETP	CEBPA	target	TRED
CFTR	CEBPA	target	TRED
CPS1	CEBPA	target	TRED
CREB1	CEBPA	target	TRED
CSF1	CEBPA	target	TRED
CSF3R	CEBPA	target	TRED
CSRP1	CEBPA	target	TRED
CXCL9	CEBPA	target	TRED
CYP21A2	CEBPA	target	TRED
DEFA3	CEBPA	target	TRED
DSIPI	CEBPA	target	TRED
E2F1	CEBPA	target	TRED
EDN1	CEBPA	target	TRED
EHHADH	CEBPA	target	TRED
ELA2	CEBPA	target	TRED
ELK1	CEBPA	target	TRED
ELN	CEBPA	target	TRED
EPX	CEBPA	target	TRED
F3	CEBPA	target	TRED
F8	CEBPA	target	TRED
F9	CEBPA	target	TRED
FASN	CEBPA	target	TRED
FCAR	CEBPA	target	TRED
FDPS	CEBPA	target	TRED
FGA	CEBPA	target	TRED
FGL2	CEBPA	target	TRED
FN1	CEBPA	target	TRED
FOXA2	CEBPA	target	TRED
GADD45A	CEBPA	target	TRED
GDNF	CEBPA	target	TRED
GNRHR	CEBPA	target	TRED
GPX4	CEBPA	target	TRED
GSK3A	CEBPA	target	TRED
GSK3B	CEBPA	target	TRED
GUCY2C	CEBPA	target	TRED
HBP17	CEBPA	target	TRED
HLA-DOA	CEBPA	target	TRED
HMGB1	CEBPA	target	TRED
HMGCS1	CEBPA	target	TRED
HMGCS2	CEBPA	target	TRED
HNF4A	CEBPA	target	TRED
HOMER3	CEBPA	target	TRED
HP	CEBPA	target	TRED
HPX	CEBPA	target	TRED
HSPA4	CEBPA	target	TRED
ICAM1	CEBPA	target	TRED
IGF1	CEBPA	target	TRED
IGF2	CEBPA	target	TRED
IGFBP1	CEBPA	target	TRED
IL10	CEBPA	target	TRED
IL12B	CEBPA	target	TRED
IL1A	CEBPA	target	TRED
IL3	CEBPA	target	TRED
IL4	CEBPA	target	TRED
IL5	CEBPA	target	TRED
IL6	CEBPA	target	TRED
IL8	CEBPA	target	TRED
ITGA2	CEBPA	target	TRED
ITGA5	CEBPA	target	TRED
ITGAL	CEBPA	target	TRED
ITGAX	CEBPA	target	TRED
ITGB2	CEBPA	target	TRED
IVL	CEBPA	target	TRED
KCNH4	CEBPA	target	TRED
KCNH8	CEBPA	target	TRED
KCNMA1	CEBPA	target	TRED
KIAA0146	CEBPA	target	TRED
LBP	CEBPA	target	TRED
LDLR	CEBPA	target	TRED
LEP	CEBPA	target	TRED
LIPC	CEBPA	target	TRED
LSP1	CEBPA	target	TRED
LTF	CEBPA	target	TRED
MAT2A	CEBPA	target	TRED
MME	CEBPA	target	TRED
MMP11	CEBPA	target	TRED
MMP12	CEBPA	target	TRED
MMP2	CEBPA	target	TRED
MPO	CEBPA	target	TRED
MSR1	CEBPA	target	TRED
MYBL1	CEBPA	target	TRED
MYST2	CEBPA	target	TRED
NFYA	CEBPA	target	TRED
NFYB	CEBPA	target	TRED
NFYC	CEBPA	target	TRED
NOS2A	CEBPA	target	TRED
NR5A1	CEBPA	target	TRED
PCK1	CEBPA	target	TRED
PCK2	CEBPA	target	TRED
PCNA	CEBPA	target	TRED
PPARG	CEBPA	target	TRED
PREB	CEBPA	target	TRED
PSG1	CEBPA	target	TRED
PTK9L	CEBPA	target	TRED
RB1	CEBPA	target	TRED
RETN	CEBPA	target	TRED
RNASE2	CEBPA	target	TRED
S100A9	CEBPA	target	TRED
SAA1	CEBPA	target	TRED
SAA2	CEBPA	target	TRED
SCD	CEBPA	target	TRED
SERPINC1	CEBPA	target	TRED
SFTPD	CEBPA	target	TRED
SLC10A1	CEBPA	target	TRED
SLC9A1	CEBPA	target	TRED
SOD1	CEBPA	target	TRED
SREBF1	CEBPA	target	TRED
SREBF2	CEBPA	target	TRED
TF	CEBPA	target	TRED
TFAP2A	CEBPA	target	TRED
TGFB1	CEBPA	target	TRED
TIMP1	CEBPA	target	TRED
TIMP2	CEBPA	target	TRED
TK1	CEBPA	target	TRED
TNFRSF6	CEBPA	target	TRED
TOP2A	CEBPA	target	TRED
TP53	CEBPA	target	TRED
TPH1	CEBPA	target	TRED
TRIM26	CEBPA	target	TRED
TRIP15	CEBPA	target	TRED
UBE2L3	CEBPA	target	TRED
UBP1	CEBPA	target	TRED
UHRF1	CEBPA	target	TRED
XDH	CEBPA	target	TRED
AKT1	ESR1	target	TRED
AKT2	ESR1	target	TRED
ANGPTL4	ESR1	target	TRED
APOA1	ESR1	target	TRED
APOE	ESR1	target	TRED
AVP	ESR1	target	TRED
C3	ESR1	target	TRED
CAV1	ESR1	target	TRED
CCND1	ESR1	target	TRED
CDKN1A	ESR1	target	TRED
CGA	ESR1	target	TRED
CRHBP	ESR1	target	TRED
CRYZ	ESR1	target	TRED
CXCL12	ESR1	target	TRED
CYP19A1	ESR1	target	TRED
CYP1A1	ESR1	target	TRED
CYP1B1	ESR1	target	TRED
CYP27B1	ESR1	target	TRED
CYR61	ESR1	target	TRED
DFFB	ESR1	target	TRED
DSIPI	ESR1	target	TRED
E2F1	ESR1	target	TRED
EGF	ESR1	target	TRED
EGFR	ESR1	target	TRED
ESRRA	ESR1	target	TRED
F12	ESR1	target	TRED
FBLN1	ESR1	target	TRED
FOS	ESR1	target	TRED
GADD45A	ESR1	target	TRED
GADD45B	ESR1	target	TRED
GADD45G	ESR1	target	TRED
GALGT2	ESR1	target	TRED
GNRH1	ESR1	target	TRED
GRIN2D	ESR1	target	TRED
HOXA10	ESR1	target	TRED
HSPB1	ESR1	target	TRED
IFNAR1	ESR1	target	TRED
IGF1	ESR1	target	TRED
IL8	ESR1	target	TRED
ITGA2	ESR1	target	TRED
ITGB1	ESR1	target	TRED
JUN	ESR1	target	TRED
JUNB	ESR1	target	TRED
KRT19	ESR1	target	TRED
LTF	ESR1	target	TRED
MADH4	ESR1	target	TRED
MDM2	ESR1	target	TRED
MEP1B	ESR1	target	TRED
MMP26	ESR1	target	TRED
MYC	ESR1	target	TRED
NCOA1	ESR1	target	TRED
NCOA2	ESR1	target	TRED
NCOA3	ESR1	target	TRED
NOL3	ESR1	target	TRED
NOS2A	ESR1	target	TRED
NR0B2	ESR1	target	TRED
NT5E	ESR1	target	TRED
KAT2B	ESR1	target	TRED
PELP1	ESR1	target	TRED
PGR	ESR1	target	TRED
PIK3CA	ESR1	target	TRED
PNRC1	ESR1	target	TRED
POU1F1	ESR1	target	TRED
PPARG	ESR1	target	TRED
PSG1	ESR1	target	TRED
PTMA	ESR1	target	TRED
PTPRG	ESR1	target	TRED
RARA	ESR1	target	TRED
RUNX2	ESR1	target	TRED
SELE	ESR1	target	TRED
SERPINB5	ESR1	target	TRED
SERPINB9	ESR1	target	TRED
SP3	ESR1	target	TRED
SRC	ESR1	target	TRED
STAT5A	ESR1	target	TRED
TAC3	ESR1	target	TRED
TERT	ESR1	target	TRED
TFF1	ESR1	target	TRED
TGFA	ESR1	target	TRED
TNFRSF11B	ESR1	target	TRED
UBE2L3	ESR1	target	TRED
UBE3A	ESR1	target	TRED
ADA	LEF-1	target	TRED
ALX4	LEF-1	target	TRED
CCL7	LEF-1	target	TRED
CCND1	LEF-1	target	TRED
CCR5	LEF-1	target	TRED
CD1D	LEF-1	target	TRED
CLDN2	LEF-1	target	TRED
CSNK1E	LEF-1	target	TRED
CTNNB1	LEF-1	target	TRED
DLL1	LEF-1	target	TRED
ED1	LEF-1	target	TRED
ELA2	LEF-1	target	TRED
LEF-1	LEF-1	target	TRED
MITF	LEF-1	target	TRED
MMP7	LEF-1	target	TRED
MYC	LEF-1	target	TRED
NCAM1	LEF-1	target	TRED
NOL3	LEF-1	target	TRED
NRCAM	LEF-1	target	TRED
NT5E	LEF-1	target	TRED
RAG2	LEF-1	target	TRED
SPP1	LEF-1	target	TRED
TCF7L1	LEF-1	target	TRED
UGT8	LEF-1	target	TRED
VIM	LEF-1	target	TRED
A2M	NFKB1	target	TRED
ABCB1	NFKB1	target	TRED
ACP5	NFKB1	target	TRED
ADORA1	NFKB1	target	TRED
ADRA2B	NFKB1	target	TRED
AKR1B1	NFKB1	target	TRED
AKR1C1	NFKB1	target	TRED
AKT1	NFKB1	target	TRED
APOC3	NFKB1	target	TRED
APOE	NFKB1	target	TRED
AR	NFKB1	target	TRED
AREG	NFKB1	target	TRED
ATF3	NFKB1	target	TRED
B2M	NFKB1	target	TRED
BCL2	NFKB1	target	TRED
BCL2L1	NFKB1	target	TRED
BRCA1	NFKB1	target	TRED
BRCA2	NFKB1	target	TRED
CARD15	NFKB1	target	TRED
CCL11	NFKB1	target	TRED
CCL2	NFKB1	target	TRED
CCL3	NFKB1	target	TRED
CCL4	NFKB1	target	TRED
CCL5	NFKB1	target	TRED
CCND1	NFKB1	target	TRED
CCND2	NFKB1	target	TRED
CD69	NFKB1	target	TRED
CD79A	NFKB1	target	TRED
CD80	NFKB1	target	TRED
CD83	NFKB1	target	TRED
CD86	NFKB1	target	TRED
CFTR	NFKB1	target	TRED
CNTN1	NFKB1	target	TRED
COL1A1	NFKB1	target	TRED
CSF1	NFKB1	target	TRED
CSF3	NFKB1	target	TRED
CSNK2A1	NFKB1	target	TRED
CSNK2A2	NFKB1	target	TRED
CSRP1	NFKB1	target	TRED
CTSB	NFKB1	target	TRED
CXCL1	NFKB1	target	TRED
CXCL2	NFKB1	target	TRED
CXCL3	NFKB1	target	TRED
CYP11A1	NFKB1	target	TRED
CYP19A1	NFKB1	target	TRED
CYP27B1	NFKB1	target	TRED
DNASE1L2	NFKB1	target	TRED
EBI3	NFKB1	target	TRED
EDN1	NFKB1	target	TRED
ELF3	NFKB1	target	TRED
ELK1	NFKB1	target	TRED
EPX	NFKB1	target	TRED
ETS1	NFKB1	target	TRED
F3	NFKB1	target	TRED
F8	NFKB1	target	TRED
FASN	NFKB1	target	TRED
FBP1	NFKB1	target	TRED
FCAR	NFKB1	target	TRED
FCGR3A	NFKB1	target	TRED
FN1	NFKB1	target	TRED
FOS	NFKB1	target	TRED
FYN	NFKB1	target	TRED
GADD45A	NFKB1	target	TRED
GALR1	NFKB1	target	TRED
GDNF	NFKB1	target	TRED
GNLY	NFKB1	target	TRED
GSTP1	NFKB1	target	TRED
HLA-F	NFKB1	target	TRED
HMOX1	NFKB1	target	TRED
HSD11B2	NFKB1	target	TRED
ICAM1	NFKB1	target	TRED
ID1	NFKB1	target	TRED
IER3	NFKB1	target	TRED
IFNB1	NFKB1	target	TRED
IFNG	NFKB1	target	TRED
IL10	NFKB1	target	TRED
IL12B	NFKB1	target	TRED
IL1A	NFKB1	target	TRED
IL1B	NFKB1	target	TRED
IL1R1	NFKB1	target	TRED
IL1RN	NFKB1	target	TRED
IL2	NFKB1	target	TRED
IL2RA	NFKB1	target	TRED
IL4	NFKB1	target	TRED
IL5	NFKB1	target	TRED
IL6	NFKB1	target	TRED
IL8	NFKB1	target	TRED
IRF1	NFKB1	target	TRED
IRF4	NFKB1	target	TRED
ITGA6	NFKB1	target	TRED
JUNB	NFKB1	target	TRED
KCNH4	NFKB1	target	TRED
KCNH8	NFKB1	target	TRED
KCNMA1	NFKB1	target	TRED
KLKB1	NFKB1	target	TRED
LTA	NFKB1	target	TRED
LTB	NFKB1	target	TRED
LYN	NFKB1	target	TRED
MAP3K8	NFKB1	target	TRED
MAPK14	NFKB1	target	TRED
MAT2A	NFKB1	target	TRED
MICA	NFKB1	target	TRED
MMP13	NFKB1	target	TRED
MMP3	NFKB1	target	TRED
MMP9	NFKB1	target	TRED
MSX1	NFKB1	target	TRED
MYC	NFKB1	target	TRED
NFKBIA	NFKB1	target	TRED
NOL3	NFKB1	target	TRED
NOS2A	NFKB1	target	TRED
NQO1	NFKB1	target	TRED
NR3C1	NFKB1	target	TRED
OAS2	NFKB1	target	TRED
OGN	NFKB1	target	TRED
PDE7A	NFKB1	target	TRED
PDGFB	NFKB1	target	TRED
PIGR	NFKB1	target	TRED
PITX3	NFKB1	target	TRED
PLA2G4A	NFKB1	target	TRED
PLAU	NFKB1	target	TRED
PPARA	NFKB1	target	TRED
PPP2R4	NFKB1	target	TRED
PRKCA	NFKB1	target	TRED
PTHLH	NFKB1	target	TRED
PTPN13	NFKB1	target	TRED
RELB	NFKB1	target	TRED
RNMT	NFKB1	target	TRED
RRM2B	NFKB1	target	TRED
SAA2	NFKB1	target	TRED
SELE	NFKB1	target	TRED
SMC4L1	NFKB1	target	TRED
SOD1	NFKB1	target	TRED
SPRR2A	NFKB1	target	TRED
TACR1	NFKB1	target	TRED
TFF3	NFKB1	target	TRED
TFPI2	NFKB1	target	TRED
THBD	NFKB1	target	TRED
TIMP1	NFKB1	target	TRED
TLR2	NFKB1	target	TRED
TNC	NFKB1	target	TRED
TNF	NFKB1	target	TRED
TNFRSF10A	NFKB1	target	TRED
TNFRSF10B	NFKB1	target	TRED
TNFRSF5	NFKB1	target	TRED
TNFRSF6	NFKB1	target	TRED
TNFSF10	NFKB1	target	TRED
TNFSF5	NFKB1	target	TRED
TP53	NFKB1	target	TRED
TRIP15	NFKB1	target	TRED
VCAM1	NFKB1	target	TRED
VEGF	NFKB1	target	TRED
VIM	NFKB1	target	TRED
VWF	NFKB1	target	TRED
WT1	NFKB1	target	TRED
uPAR	NFKB1	target	TRED
ID2	TCF7L2	target	TRED
MMP7	TCF7L2	target	TRED
MYC	TCF7L2	target	TRED
MMP26	TCF7L2	target	TRED
NOS2A	TCF7L2	target	TRED
BTRC	CTNNB1	ubiquitination	PhosphoSitePlus
