# Supplementary material for: Bioinformatics Knowledge Map for Analysis of Beta-Catenin Function in Cancer
Source: PLoS One. 2015 Oct 28;10(10):e0141773. doi: 10.1371/journal.pone.0141773 (PMC4624812; doi:10.1371/journal.pone.0141773)
Supplement: S2 Table — (XLSX) [file pone.0141773.s002.xlsx]

## Sheet: TableS3_ctnnb1_base_changes_sel
Tissue	Amino Acid Change	Base Change	Frequency
Adrenal gland	p.S37C	c.110C>G	1
Adrenal gland	p.T41A	c.121A>G	2
Adrenal gland	p.S45F	c.134C>T	3
Adrenal gland	p.S45P	c.133T>C	24
Adrenal gland	p.S45Y	c.134C>A	1
Biliary tract	p.D32N	c.94G>A	1
Biliary tract	p.S33C	c.98C>G	4
Biliary tract	p.S33L	c.97_98TC>CT	2
Biliary tract	p.G34V	c.101G>T	1
Biliary tract	p.S37C	c.110C>G	10
Biliary tract	p.S37F	c.110C>T	5
Biliary tract	p.T41A	c.121A>G	7
Biliary tract	p.T41I	c.122C>T	5
Biliary tract	p.S45F	c.134C>T	5
Bone	p.D32N	c.94G>A	1
Bone	p.D32Y	c.94G>T	1
Bone	p.S33C	c.98C>G	2
Bone	p.S33F	c.98C>T	1
Bone	p.S33Y	c.98C>A	1
Bone	p.G34R	c.100G>C	1
Bone	p.G34V	c.101G>T	1
Bone	p.S37C	c.110C>G	1
Bone	p.T41I	c.122C>T	2
Bone	p.S45P	c.133T>C	1
Breast	p.S33C	c.98C>G	3
Breast	p.S33T	c.97T>A	1
Breast	p.G34V	c.101G>T	1
Breast	p.S37Y	c.110C>A	1
Breast	p.T41A	c.121A>G	4
Central nervous system	p.D32A	c.95A>C	2
Central nervous system	p.D32G	c.95A>G	5
Central nervous system	p.D32H	c.94G>C	2
Central nervous system	p.D32N	c.94G>A	27
Central nervous system	p.D32V	c.95A>T	9
Central nervous system	p.D32Y	c.94G>T	30
Central nervous system	p.S33A	c.97T>G	3
Central nervous system	p.S33C	c.98C>G	41
Central nervous system	p.S33F	c.98C>T	34
Central nervous system	p.S33P	c.97T>C	5
Central nervous system	p.S33Y	c.98C>A	19
Central nervous system	p.G34E	c.101G>A	15
Central nervous system	p.G34R	c.100G>A	18
Central nervous system	p.G34R	c.100G>C	2
Central nervous system	p.G34V	c.101G>T	5
Central nervous system	p.S37A	c.109T>G	3
Central nervous system	p.S37C	c.110C>G	8
Central nervous system	p.S37F	c.110C>T	14
Central nervous system	p.S37P	c.109T>C	5
Central nervous system	p.S37Y	c.110C>A	10
Central nervous system	p.T41A	c.121A>G	1
Central nervous system	p.S45F	c.134C>T	2
Endometrium	p.D32A	c.95A>C	2
Endometrium	p.D32G	c.95A>G	3
Endometrium	p.D32H	c.94G>C	5
Endometrium	p.D32N	c.94G>A	13
Endometrium	p.D32V	c.95A>T	1
Endometrium	p.D32Y	c.94G>T	26
Endometrium	p.S33A	c.97T>G	5
Endometrium	p.S33C	c.98C>G	21
Endometrium	p.S33F	c.98C>T	12
Endometrium	p.S33N	c.97_98TC>AA	1
Endometrium	p.S33P	c.97T>C	8
Endometrium	p.S33Y	c.98C>A	8
Endometrium	p.G34E	c.101G>A	13
Endometrium	p.G34R	c.100G>A	11
Endometrium	p.G34R	c.100G>C	1
Endometrium	p.G34V	c.101G>T	18
Endometrium	p.S37A	c.109T>G	9
Endometrium	p.S37C	c.110C>G	33
Endometrium	p.S37F	c.110C>T	34
Endometrium	p.S37P	c.109T>C	3
Endometrium	p.S37Y	c.110C>A	2
Endometrium	p.T41A	c.121A>G	14
Endometrium	p.T41I	c.122C>T	18
Endometrium	p.T41S	c.121A>T	3
Endometrium	p.S45A	c.133T>G	1
Endometrium	p.S45C	c.134C>G	2
Endometrium	p.S45F	c.134C>T	13
Endometrium	p.S45P	c.133T>C	7
Endometrium	p.S45Y	c.134C>A	1
Kidney	p.S33C	c.98C>G	1
Kidney	p.S33F	c.98C>T	1
Kidney	p.T41A	c.121A>G	8
Kidney	p.T41P	c.121A>C	3
Kidney	p.S45A	c.133T>G	1
Kidney	p.S45C	c.134C>G	14
Kidney	p.S45E	c.133_136TCTC>GAGT	1
Kidney	p.S45F	c.134C>T	21
Kidney	p.S45P	c.133T>C	19
Kidney	p.S45Y	c.134C>A	4
Large intestine	p.D32G	c.95A>G	4
Large intestine	p.D32N	c.94G>A	1
Large intestine	p.D32Y	c.94G>T	1
Large intestine	p.S33C	c.98C>G	2
Large intestine	p.S33F	c.98C>T	1
Large intestine	p.S33P	c.97T>C	2
Large intestine	p.S33Y	c.98C>A	18
Large intestine	p.G34E	c.101G>A	4
Large intestine	p.G34R	c.100G>A	2
Large intestine	p.G34V	c.101G>T	6
Large intestine	p.S37A	c.109T>G	12
Large intestine	p.S37C	c.110C>G	2
Large intestine	p.S37F	c.110C>T	1
Large intestine	p.S37P	c.109T>C	2
Large intestine	p.T41A	c.121A>G	46
Large intestine	p.T41I	c.122C>T	9
Large intestine	p.T41P	c.121A>C	1
Large intestine	p.S45A	c.133T>G	1
Large intestine	p.S45C	c.134C>G	1
Large intestine	p.S45F	c.134C>T	61
Large intestine	p.S45P	c.133T>C	12
Large intestine	p.S45T	c.133T>A	1
Liver	p.D32A	c.95A>C	7
Liver	p.D32G	c.95A>G	30
Liver	p.D32H	c.94G>C	6
Liver	p.D32N	c.94G>A	18
Liver	p.D32V	c.95A>T	11
Liver	p.D32Y	c.94G>T	26
Liver	p.S33A	c.97T>G	2
Liver	p.S33C	c.98C>G	39
Liver	p.S33F	c.98C>T	15
Liver	p.S33L	c.97_98TC>CT	2
Liver	p.S33N	c.97_98TC>AA	1
Liver	p.S33P	c.97T>C	22
Liver	p.S33Y	c.98C>A	11
Liver	p.G34E	c.101G>A	25
Liver	p.G34R	c.100G>A	24
Liver	p.G34R	c.100G>C	6
Liver	p.G34V	c.101G>T	30
Liver	p.S37A	c.109T>G	8
Liver	p.S37C	c.110C>G	26
Liver	p.S37F	c.110C>T	21
Liver	p.S37P	c.109T>C	6
Liver	p.S37Y	c.110C>A	7
Liver	p.T41A	c.121A>G	79
Liver	p.T41I	c.122C>T	13
Liver	p.T41N	c.122C>A	3
Liver	p.T41P	c.121A>C	1
Liver	p.S45A	c.133T>G	10
Liver	p.S45C	c.134C>G	3
Liver	p.S45F	c.134C>T	48
Liver	p.S45P	c.133T>C	55
Liver	p.S45T	c.133T>A	2
Liver	p.S45Y	c.134C>A	11
Lung	p.D32G	c.95A>G	1
Lung	p.D32Y	c.94G>T	1
Lung	p.S33C	c.98C>G	5
Lung	p.S33F	c.98C>T	1
Lung	p.S33N	c.97_98TC>AA	1
Lung	p.G34E	c.101G>A	1
Lung	p.G34R	c.100G>A	2
Lung	p.G34V	c.101G>T	2
Lung	p.S37C	c.110C>G	11
Lung	p.S37F	c.110C>T	11
Lung	p.T41A	c.121A>G	2
Lung	p.S45F	c.134C>T	1
Ovary	p.D32A	c.95A>C	1
Ovary	p.D32G	c.95A>G	3
Ovary	p.D32H	c.94G>C	2
Ovary	p.D32Y	c.94G>T	8
Ovary	p.S33C	c.98C>G	15
Ovary	p.S33F	c.98C>T	5
Ovary	p.S33P	c.97T>C	1
Ovary	p.S33Y	c.98C>A	1
Ovary	p.G34E	c.101G>A	3
Ovary	p.G34R	c.100G>C	1
Ovary	p.G34V	c.101G>T	3
Ovary	p.S37A	c.109T>G	2
Ovary	p.S37C	c.110C>G	22
Ovary	p.S37F	c.110C>T	11
Ovary	p.S37Y	c.110C>A	1
Ovary	p.T41A	c.121A>G	6
Ovary	p.T41I	c.122C>T	2
Ovary	p.S45F	c.134C>T	3
Ovary	p.S45P	c.133T>C	1
Ovary	p.S45Y	c.134C>A	1
Pancreas	p.D32A	c.95A>C	3
Pancreas	p.D32E	c.96C>G	1
Pancreas	p.D32G	c.95A>G	8
Pancreas	p.D32H	c.94G>C	3
Pancreas	p.D32N	c.94G>A	11
Pancreas	p.D32V	c.95A>T	6
Pancreas	p.D32Y	c.94G>T	12
Pancreas	p.S33A	c.97T>G	1
Pancreas	p.S33C	c.98C>G	9
Pancreas	p.S33F	c.98C>T	3
Pancreas	p.S33P	c.97T>C	7
Pancreas	p.G34R	c.100G>A	12
Pancreas	p.G34R	c.100G>C	2
Pancreas	p.G34V	c.101G>T	7
Pancreas	p.S37C	c.110C>G	7
Pancreas	p.S37F	c.110C>T	20
Pancreas	p.S37P	c.109T>C	2
Pancreas	p.S37Y	c.110C>A	2
Pancreas	p.T41A	c.121A>G	1
Pancreas	p.T41I	c.122C>T	3
Pancreas	p.S45P	c.133T>C	1
Parathyroid	p.S33C	c.98C>G	2
Parathyroid	p.S37A	c.109T>G	9
Pituitary	p.D32G	c.95A>G	1
Pituitary	p.D32H	c.94G>C	12
Pituitary	p.D32N	c.94G>A	7
Pituitary	p.D32V	c.95A>T	2
Pituitary	p.D32Y	c.94G>T	3
Pituitary	p.S33A	c.97T>G	4
Pituitary	p.S33C	c.98C>G	12
Pituitary	p.S33F	c.98C>T	6
Pituitary	p.S33P	c.97T>C	5
Pituitary	p.S33Y	c.98C>A	1
Pituitary	p.G34R	c.100G>A	2
Pituitary	p.G34R	c.100G>C	2
Pituitary	p.G34V	c.101G>T	1
Pituitary	p.S37C	c.110C>G	15
Pituitary	p.S37F	c.110C>T	7
Pituitary	p.S37P	c.109T>C	1
Pituitary	p.T41A	c.121A>G	1
Pituitary	p.T41I	c.122C>T	19
Pituitary	p.T41S	c.122C>G	1
Pituitary	p.S45P	c.133T>C	3
Pituitary	p.S45Y	c.134C>A	1
Prostate	p.D32G	c.95A>G	1
Prostate	p.D32H	c.94G>C	1
Prostate	p.D32N	c.94G>A	1
Prostate	p.D32V	c.95A>T	2
Prostate	p.D32Y	c.94G>T	2
Prostate	p.S33C	c.98C>G	1
Prostate	p.S33F	c.98C>T	2
Prostate	p.G34E	c.101G>A	1
Prostate	p.G34V	c.101G>T	1
Prostate	p.T41A	c.121A>G	4
Prostate	p.T41I	c.122C>T	2
Prostate	p.S45P	c.133T>C	2
Skin	p.D32E	c.96C>A	1
Skin	p.D32G	c.95A>G	2
Skin	p.D32N	c.94G>A	1
Skin	p.D32V	c.95A>T	3
Skin	p.D32Y	c.94G>T	9
Skin	p.S33C	c.98C>G	2
Skin	p.S33F	c.98C>T	14
Skin	p.S33P	c.97T>C	2
Skin	p.S33Y	c.98C>A	3
Skin	p.G34E	c.101G>A	5
Skin	p.G34I	c.100_101GG>AT	1
Skin	p.G34R	c.100G>A	2
Skin	p.G34V	c.101G>T	2
Skin	p.S37C	c.110C>G	4
Skin	p.S37F	c.110C>T	25
Skin	p.S37P	c.109T>C	1
Skin	p.S37Y	c.110C>A	4
Skin	p.T41A	c.121A>G	4
Skin	p.T41I	c.122C>T	6
Skin	p.T41N	c.122C>A	2
Skin	p.S45F	c.134C>T	6
Skin	p.S45P	c.133T>C	2
Skin	p.S45Y	c.134C>A	3
Small intestine	p.S37A	c.109T>G	8
Small intestine	p.T41A	c.121A>G	2
Soft	p.D32G	c.95A>G	1
Soft	p.D32V	c.95A>T	1
Soft	p.D32Y	c.94G>T	4
Soft	p.S33A	c.97T>G	1
Soft	p.S33C	c.98C>G	4
Soft	p.G34R	c.100G>C	2
Soft	p.S37F	c.110C>T	3
Soft	p.S37Y	c.110C>A	1
Soft	p.T41A	c.121A>G	588
Soft	p.T41I	c.122C>T	4
Soft	p.S45C	c.134C>G	2
Soft	p.S45F	c.134C>T	313
Soft	p.S45P	c.133T>C	79
Soft	p.S45Y	c.134C>A	1
Stomach	p.D32G	c.95A>G	7
Stomach	p.D32H	c.94G>C	10
Stomach	p.D32N	c.94G>A	7
Stomach	p.D32Y	c.94G>T	11
Stomach	p.S33A	c.97T>G	1
Stomach	p.S33C	c.98C>G	14
Stomach	p.S33F	c.98C>T	7
Stomach	p.S33P	c.97T>C	2
Stomach	p.S33Y	c.98C>A	4
Stomach	p.G34E	c.101G>A	9
Stomach	p.G34R	c.100G>A	2
Stomach	p.G34R	c.100G>C	1
Stomach	p.G34V	c.101G>T	5
Stomach	p.S37A	c.109T>G	12
Stomach	p.S37C	c.110C>G	4
Stomach	p.S37F	c.110C>T	24
Stomach	p.S37P	c.109T>C	2
Stomach	p.S37Y	c.110C>A	5
Stomach	p.T41A	c.121A>G	2
Stomach	p.T41I	c.122C>T	1
Stomach	p.S45C	c.134C>G	1
Stomach	p.S45F	c.134C>T	1
Urinary tract	p.D32G	c.95A>G	1
Urinary tract	p.D32H	c.94G>C	1
Urinary tract	p.D32Y	c.94G>T	1
Urinary tract	p.S33F	c.98C>T	2
Urinary tract	p.S37C	c.110C>G	4
Urinary tract	p.S37F	c.110C>T	3
Urinary tract	p.S45F	c.134C>T	1
