# Supplementary material for: Bioinformatics Knowledge Map for Analysis of Beta-Catenin Function in Cancer
Source: PLoS One. 2015 Oct 28;10(10):e0141773. doi: 10.1371/journal.pone.0141773 (PMC4624812; doi:10.1371/journal.pone.0141773)
Supplement: S3 Table — (XLSX) [file pone.0141773.s003.xlsx]

## Sheet: all_mutations_single_head.txt
Source: COSMIC
Gene Name	Transcript	Sample Name	Sample ID	AA Mutation	CDS Mutation	Primary Tissue	Tissue Subtype 1	Tissue Subtype 2	Histology	Histology Subtype 1	Histology Subtype 2	Pubmed Id	CGP Study	Somatic Status	Sample Source	Zygosity	Genomic Co-ordinates GRCh37
CTNNB1	ENST00000349496	1172634	1172634	p.S37C	c.110C>G	Adrenal gland	Adrenal gland	NS	Adrenal cortical adenoma	Cortisol producing	NS	17854394	-	Previously Reported	Tumour Sample	Heterozygous	3:41266113..41266113
CTNNB1	ENST00000349496	1131576	1131576	p.T41A	c.121A>G	Adrenal gland	Adrenal gland	NS	Adrenal cortical adenoma	NS	NS	18419788	-	Confirmed Somatic	Tumour Sample	Unknown	3:41266124..41266124
CTNNB1	ENST00000349496	1148354	1148354	p.T41A	c.121A>G	Adrenal gland	Adrenal gland	NS	Adrenal cortical carcinoma	NS	NS	16140927	-	Confirmed Somatic	Tumour Sample	Unknown	3:41266124..41266124
CTNNB1	ENST00000349496	1131577	1131577	p.S45P	c.133T>C	Adrenal gland	Adrenal gland	NS	Adrenal cortical adenoma	NS	NS	18419788	-	Confirmed Somatic	Tumour Sample	Heterozygous	3:41266136..41266136
CTNNB1	ENST00000349496	NCI-H295R	1172633	p.S45P	c.133T>C	Adrenal gland	Adrenal gland	NS	Adrenal cortical carcinoma	NS	NS	17854394	-	Previously Reported	Cultured	Heterozygous	3:41266136..41266136
CTNNB1	ENST00000349496	1528547	1528547	p.S45P	c.133T>C	Adrenal gland	Adrenal gland	NS	Adrenal cortical adenoma	NS	NS	21084400	-	Previously Reported	Tumour Sample	Heterozygous	3:41266136..41266136
CTNNB1	ENST00000349496	1528548	1528548	p.S45P	c.133T>C	Adrenal gland	Adrenal gland	NS	Adrenal cortical adenoma	NS	NS	21084400	-	Previously Reported	Tumour Sample	Heterozygous	3:41266136..41266136
CTNNB1	ENST00000349496	1528549	1528549	p.S45P	c.133T>C	Adrenal gland	Adrenal gland	NS	Adrenal cortical adenoma	NS	NS	21084400	-	Previously Reported	Tumour Sample	Heterozygous	3:41266136..41266136
CTNNB1	ENST00000349496	1528550	1528550	p.S45P	c.133T>C	Adrenal gland	Adrenal gland	NS	Adrenal cortical adenoma	NS	NS	21084400	-	Previously Reported	Tumour Sample	Heterozygous	3:41266136..41266136
CTNNB1	ENST00000349496	1528551	1528551	p.S45P	c.133T>C	Adrenal gland	Adrenal gland	NS	Adrenal cortical adenoma	NS	NS	21084400	-	Previously Reported	Tumour Sample	Heterozygous	3:41266136..41266136
CTNNB1	ENST00000349496	1528552	1528552	p.S45P	c.133T>C	Adrenal gland	Adrenal gland	NS	Adrenal cortical adenoma	NS	NS	21084400	-	Previously Reported	Tumour Sample	Heterozygous	3:41266136..41266136
CTNNB1	ENST00000349496	1528553	1528553	p.S45P	c.133T>C	Adrenal gland	Adrenal gland	NS	Adrenal cortical adenoma	NS	NS	21084400	-	Previously Reported	Tumour Sample	Heterozygous	3:41266136..41266136
CTNNB1	ENST00000349496	1528554	1528554	p.S45P	c.133T>C	Adrenal gland	Adrenal gland	NS	Adrenal cortical adenoma	NS	NS	21084400	-	Previously Reported	Tumour Sample	Heterozygous	3:41266136..41266136
CTNNB1	ENST00000349496	1528555	1528555	p.S45P	c.133T>C	Adrenal gland	Adrenal gland	NS	Adrenal cortical adenoma	NS	NS	21084400	-	Previously Reported	Tumour Sample	Heterozygous	3:41266136..41266136
CTNNB1	ENST00000349496	1528556	1528556	p.S45P	c.133T>C	Adrenal gland	Adrenal gland	NS	Adrenal cortical adenoma	NS	NS	21084400	-	Previously Reported	Tumour Sample	Heterozygous	3:41266136..41266136
CTNNB1	ENST00000349496	1528557	1528557	p.S45P	c.133T>C	Adrenal gland	Adrenal gland	NS	Adrenal cortical adenoma	NS	NS	21084400	-	Previously Reported	Tumour Sample	Heterozygous	3:41266136..41266136
CTNNB1	ENST00000349496	1528558	1528558	p.S45P	c.133T>C	Adrenal gland	Adrenal gland	NS	Adrenal cortical adenoma	NS	NS	21084400	-	Previously Reported	Tumour Sample	Heterozygous	3:41266136..41266136
CTNNB1	ENST00000349496	1528559	1528559	p.S45P	c.133T>C	Adrenal gland	Adrenal gland	NS	Adrenal cortical adenoma	NS	NS	21084400	-	Previously Reported	Tumour Sample	Heterozygous	3:41266136..41266136
CTNNB1	ENST00000349496	1528560	1528560	p.S45P	c.133T>C	Adrenal gland	Adrenal gland	NS	Adrenal cortical adenoma	NS	NS	21084400	-	Previously Reported	Tumour Sample	Heterozygous	3:41266136..41266136
CTNNB1	ENST00000349496	1528561	1528561	p.S45P	c.133T>C	Adrenal gland	Adrenal gland	NS	Adrenal cortical adenoma	NS	NS	21084400	-	Previously Reported	Tumour Sample	Heterozygous	3:41266136..41266136
CTNNB1	ENST00000349496	1528562	1528562	p.S45P	c.133T>C	Adrenal gland	Adrenal gland	NS	Adrenal cortical adenoma	NS	NS	21084400	-	Previously Reported	Tumour Sample	Heterozygous	3:41266136..41266136
CTNNB1	ENST00000349496	1528563	1528563	p.S45P	c.133T>C	Adrenal gland	Adrenal gland	NS	Adrenal cortical adenoma	NS	NS	21084400	-	Previously Reported	Tumour Sample	Heterozygous	3:41266136..41266136
CTNNB1	ENST00000349496	1528564	1528564	p.S45P	c.133T>C	Adrenal gland	Adrenal gland	NS	Adrenal cortical adenoma	NS	NS	21084400	-	Previously Reported	Tumour Sample	Heterozygous	3:41266136..41266136
CTNNB1	ENST00000349496	1528565	1528565	p.S45P	c.133T>C	Adrenal gland	Adrenal gland	NS	Adrenal cortical adenoma	NS	NS	21084400	-	Previously Reported	Tumour Sample	Heterozygous	3:41266136..41266136
CTNNB1	ENST00000349496	1148319	1148319	p.S45P	c.133T>C	Adrenal gland	Adrenal gland	NS	Adrenal cortical adenoma	NS	NS	16140927	-	Confirmed Somatic	Tumour Sample	Unknown	3:41266136..41266136
CTNNB1	ENST00000349496	1148320	1148320	p.S45P	c.133T>C	Adrenal gland	Adrenal gland	NS	Adrenal cortical adenoma	NS	NS	16140927	-	Confirmed Somatic	Tumour Sample	Unknown	3:41266136..41266136
CTNNB1	ENST00000349496	1148325	1148325	p.S45P	c.133T>C	Adrenal gland	Adrenal gland	NS	Adrenal cortical adenoma	NS	NS	16140927	-	Confirmed Somatic	Tumour Sample	Unknown	3:41266136..41266136
CTNNB1	ENST00000349496	1172635	1172635	p.S45F	c.134C>T	Adrenal gland	Adrenal gland	NS	Adrenal cortical adenoma	Non functioning	NS	17854394	-	Confirmed Somatic	Tumour Sample	Heterozygous	3:41266137..41266137
CTNNB1	ENST00000349496	1148328	1148328	p.S45F	c.134C>T	Adrenal gland	Adrenal gland	NS	Adrenal cortical adenoma	NS	NS	16140927	-	Confirmed Somatic	Tumour Sample	Unknown	3:41266137..41266137
CTNNB1	ENST00000349496	1148349	1148349	p.S45F	c.134C>T	Adrenal gland	Adrenal gland	NS	Adrenal cortical carcinoma	NS	NS	16140927	-	Confirmed Somatic	Tumour Sample	Unknown	3:41266137..41266137
CTNNB1	ENST00000349496	1148324	1148324	p.S45Y	c.134C>A	Adrenal gland	Adrenal gland	NS	Adrenal cortical adenoma	NS	NS	16140927	-	Confirmed Somatic	Tumour Sample	Unknown	3:41266137..41266137
CTNNB1	ENST00000349496	1304107	1304107	p.D32H	c.?	Adrenal gland	Adrenal gland	NS	Adrenal cortical carcinoma	Aldosterone producing	NS	19498322	-	Confirmed Somatic	Tumour Sample	Unknown	-
CTNNB1	ENST00000349496	1621755	1621755	p.S33F	c.?	Adrenal gland	Adrenal gland	NS	Adrenal cortical neoplasm	Virilizing syndrome producing	NS	21849527	-	Previously Reported	Tumour Sample	Unknown	-
CTNNB1	ENST00000349496	1673311	1673311	p.I35T	c.?	Adrenal gland	Adrenal gland	NS	Adrenal cortical carcinoma	NS	NS	22526905	-	Variant of unknown origin	Tumour Sample	Heterozygous	-
CTNNB1	ENST00000349496	1466595	1466595	p.I35T	c.?	Adrenal gland	Adrenal gland	NS	Adrenal cortical carcinoma	NS	NS	20959480	-	Variant of unknown origin	Unknown	Unknown	-
CTNNB1	ENST00000349496	1304105	1304105	p.H36P	c.?	Adrenal gland	Adrenal gland	NS	Adrenal cortical carcinoma	Cortisol and virilizing syndrome-producing	NS	19498322	-	Confirmed Somatic	Tumour Sample	Unknown	-
CTNNB1	ENST00000349496	1621777	1621777	p.S37P	c.?	Adrenal gland	Adrenal gland	NS	Adrenal cortical neoplasm	Virilizing syndrome producing	NS	21849527	-	Variant of unknown origin	Tumour Sample	Unknown	-
CTNNB1	ENST00000349496	1622823	1622823	p.S37C	c.?	Adrenal gland	Adrenal gland	NS	Adrenal cortical adenoma	NS	NS	21733995	-	Confirmed Somatic	Tumour Sample	Unknown	-
CTNNB1	ENST00000349496	1146356	1146356	p.T41A	c.?	Adrenal gland	Adrenal gland	NS	Adrenal cortical hyperplasia	NS	NS	18647815	-	Confirmed Somatic	Tumour Sample	Heterozygous	-
CTNNB1	ENST00000349496	1673312	1673312	p.T41A	c.?	Adrenal gland	Adrenal gland	NS	Adrenal cortical carcinoma	NS	NS	22526905	-	Previously Reported	Tumour Sample	Heterozygous	-
CTNNB1	ENST00000349496	1673313	1673313	p.T41A	c.?	Adrenal gland	Adrenal gland	NS	Adrenal cortical carcinoma	NS	NS	22526905	-	Previously Reported	Tumour Sample	Heterozygous	-
CTNNB1	ENST00000349496	1622824	1622824	p.T41A	c.?	Adrenal gland	Adrenal gland	NS	Adrenal cortical adenoma	NS	NS	21733995	-	Confirmed Somatic	Tumour Sample	Unknown	-
CTNNB1	ENST00000349496	1466593	1466593	p.T41A	c.?	Adrenal gland	Adrenal gland	NS	Adrenal cortical carcinoma	NS	NS	20959480	-	Previously Reported	Unknown	Unknown	-
CTNNB1	ENST00000349496	1304106	1304106	p.T41P	c.?	Adrenal gland	Adrenal gland	NS	Adrenal cortical adenoma	Cortisol producing	NS	19498322	-	Confirmed Somatic	Tumour Sample	Unknown	-
CTNNB1	ENST00000349496	1304126	1304126	p.P44A	c.?	Adrenal gland	Adrenal gland	NS	Adrenal cortical adenoma	Non functioning	NS	19498322	-	Confirmed Somatic	Tumour Sample	Unknown	-
CTNNB1	ENST00000349496	1304127	1304127	p.P44A	c.?	Adrenal gland	Adrenal gland	NS	Adrenal cortical adenoma	Non functioning	NS	19498322	-	Confirmed Somatic	Tumour Sample	Unknown	-
CTNNB1	ENST00000349496	1304120	1304120	p.S45P	c.?	Adrenal gland	Adrenal gland	NS	Adrenal cortical adenoma	Cortisol producing	NS	19498322	-	Confirmed Somatic	Tumour Sample	Unknown	-
CTNNB1	ENST00000349496	1304121	1304121	p.S45P	c.?	Adrenal gland	Adrenal gland	NS	Adrenal cortical adenoma	Cortisol producing	NS	19498322	-	Confirmed Somatic	Tumour Sample	Unknown	-
CTNNB1	ENST00000349496	1304122	1304122	p.S45P	c.?	Adrenal gland	Adrenal gland	NS	Adrenal cortical adenoma	Aldosterone producing	NS	19498322	-	Confirmed Somatic	Tumour Sample	Unknown	-
CTNNB1	ENST00000349496	1304124	1304124	p.S45P	c.?	Adrenal gland	Adrenal gland	NS	Adrenal cortical adenoma	Non functioning	NS	19498322	-	Confirmed Somatic	Tumour Sample	Unknown	-
CTNNB1	ENST00000349496	1304126	1304126	p.S45P	c.?	Adrenal gland	Adrenal gland	NS	Adrenal cortical adenoma	Non functioning	NS	19498322	-	Confirmed Somatic	Tumour Sample	Unknown	-
CTNNB1	ENST00000349496	1304127	1304127	p.S45P	c.?	Adrenal gland	Adrenal gland	NS	Adrenal cortical adenoma	Non functioning	NS	19498322	-	Confirmed Somatic	Tumour Sample	Unknown	-
CTNNB1	ENST00000349496	1622859	1622859	p.S45P	c.?	Adrenal gland	Adrenal gland	NS	Adrenal cortical hyperplasia	NS	NS	21733995	-	Confirmed Somatic	Tumour Sample	Unknown	-
CTNNB1	ENST00000349496	NCI-H295R	1622873	p.S45P	c.?	Adrenal gland	Adrenal gland	NS	Adrenal cortical carcinoma	NS	NS	21733995	-	Confirmed Somatic	Cultured	Unknown	-
CTNNB1	ENST00000349496	H295R	1191070	p.S45P	c.?	Adrenal gland	Adrenal gland	NS	Adrenal cortical carcinoma	NS	NS	18544621	-	Previously Reported	Cultured	Unknown	-
CTNNB1	ENST00000349496	1528566	1528566	p.S45F	c.?	Adrenal gland	Adrenal gland	NS	Adrenal cortical adenoma	NS	NS	21084400	-	Previously Reported	Tumour Sample	Heterozygous	-
CTNNB1	ENST00000349496	1528567	1528567	p.S45F	c.?	Adrenal gland	Adrenal gland	NS	Adrenal cortical adenoma	NS	NS	21084400	-	Previously Reported	Tumour Sample	Heterozygous	-
CTNNB1	ENST00000349496	1528568	1528568	p.S45F	c.?	Adrenal gland	Adrenal gland	NS	Adrenal cortical adenoma	NS	NS	21084400	-	Previously Reported	Tumour Sample	Heterozygous	-
CTNNB1	ENST00000349496	1528569	1528569	p.S45F	c.?	Adrenal gland	Adrenal gland	NS	Adrenal cortical adenoma	NS	NS	21084400	-	Previously Reported	Tumour Sample	Heterozygous	-
CTNNB1	ENST00000349496	1528570	1528570	p.S45F	c.?	Adrenal gland	Adrenal gland	NS	Adrenal cortical adenoma	NS	NS	21084400	-	Previously Reported	Tumour Sample	Heterozygous	-
CTNNB1	ENST00000349496	1528571	1528571	p.S45F	c.?	Adrenal gland	Adrenal gland	NS	Adrenal cortical adenoma	NS	NS	21084400	-	Previously Reported	Tumour Sample	Heterozygous	-
CTNNB1	ENST00000349496	1528572	1528572	p.S45F	c.?	Adrenal gland	Adrenal gland	NS	Adrenal cortical adenoma	NS	NS	21084400	-	Previously Reported	Tumour Sample	Heterozygous	-
CTNNB1	ENST00000349496	1528573	1528573	p.S45F	c.?	Adrenal gland	Adrenal gland	NS	Adrenal cortical adenoma	NS	NS	21084400	-	Previously Reported	Tumour Sample	Heterozygous	-
CTNNB1	ENST00000349496	1528574	1528574	p.S45F	c.?	Adrenal gland	Adrenal gland	NS	Adrenal cortical adenoma	NS	NS	21084400	-	Previously Reported	Tumour Sample	Heterozygous	-
CTNNB1	ENST00000349496	1528575	1528575	p.S45F	c.?	Adrenal gland	Adrenal gland	NS	Adrenal cortical adenoma	NS	NS	21084400	-	Previously Reported	Tumour Sample	Heterozygous	-
CTNNB1	ENST00000349496	1146362	1146362	p.S45F	c.?	Adrenal gland	Adrenal gland	NS	Adrenal cortical adenoma	NS	NS	18647815	-	Confirmed Somatic	Tumour Sample	Homozygous	-
CTNNB1	ENST00000349496	1304125	1304125	p.S45F	c.?	Adrenal gland	Adrenal gland	NS	Adrenal cortical adenoma	Non functioning	NS	19498322	-	Confirmed Somatic	Tumour Sample	Unknown	-
CTNNB1	ENST00000349496	1622825	1622825	p.S45F	c.?	Adrenal gland	Adrenal gland	NS	Adrenal cortical adenoma	NS	NS	21733995	-	Confirmed Somatic	Tumour Sample	Unknown	-
CTNNB1	ENST00000349496	1466591	1466591	p.S45F	c.?	Adrenal gland	Adrenal gland	NS	Adrenal cortical carcinoma	NS	NS	20959480	-	Previously Reported	Unknown	Unknown	-
CTNNB1	ENST00000349496	1466592	1466592	p.S45F	c.?	Adrenal gland	Adrenal gland	NS	Adrenal cortical carcinoma	NS	NS	20959480	-	Previously Reported	Unknown	Unknown	-
CTNNB1	ENST00000349496	1466594	1466594	p.S45F	c.?	Adrenal gland	Adrenal gland	NS	Adrenal cortical carcinoma	NS	NS	20959480	-	Previously Reported	Unknown	Unknown	-
CTNNB1	ENST00000349496	1466596	1466596	p.S45F	c.?	Adrenal gland	Adrenal gland	NS	Adrenal cortical carcinoma	NS	NS	20959480	-	Previously Reported	Unknown	Unknown	-
CTNNB1	ENST00000349496	1621744	1621744	p.S45F	c.?	Adrenal gland	Adrenal gland	NS	Adrenal cortical neoplasm	Virilizing syndrome producing	NS	21849527	-	Previously Reported	Tumour Sample	Unknown	-
CTNNB1	ENST00000349496	1528576	1528576	p.S45Y	c.?	Adrenal gland	Adrenal gland	NS	Adrenal cortical adenoma	NS	NS	21084400	-	Previously Reported	Tumour Sample	Heterozygous	-
CTNNB1	ENST00000349496	1621783	1621783	p.S45P	c.?	Adrenal gland	Adrenal gland	NS	Adrenal cortical neoplasm	Virilizing syndrome producing	NS	21849527	-	Previously Reported	Tumour Sample	Unknown	-
CTNNB1	ENST00000349496	1528577	1528577	p.S45A	c.?	Adrenal gland	Adrenal gland	NS	Adrenal cortical adenoma	NS	NS	21084400	-	Variant of unknown origin	Tumour Sample	Heterozygous	-
CTNNB1	ENST00000349496	1673314	1673314	p.Q76E	c.?	Adrenal gland	Adrenal gland	NS	Adrenal cortical carcinoma	NS	NS	22526905	-	Variant of unknown origin	Tumour Sample	Heterozygous	-
CTNNB1	ENST00000349496	yan-1	869470	p.D32N	c.94G>A	Biliary tract	Gallbladder	NS	Other	Adenoma	NS	11196159	-	Confirmed Somatic	Tumour Sample	Unknown	3:41266097..41266097
CTNNB1	ENST00000349496	yan-3	869472	p.S33L	c.97_98TC>CT	Biliary tract	Gallbladder	NS	Other	Adenoma	NS	11196159	-	Confirmed Somatic	Tumour Sample	Unknown	3:41266100..41266101
CTNNB1	ENST00000349496	yan-4	869473	p.S33L	c.97_98TC>CT	Biliary tract	Gallbladder	NS	Other	Adenoma	NS	11196159	-	Confirmed Somatic	Tumour Sample	Unknown	3:41266100..41266101
CTNNB1	ENST00000349496	yan-2	869471	p.S33C	c.98C>G	Biliary tract	Gallbladder	NS	Other	Adenoma	NS	11196159	-	Confirmed Somatic	Tumour Sample	Unknown	3:41266101..41266101
CTNNB1	ENST00000349496	1620049	1620049	p.S33C	c.98C>G	Biliary tract	Bile duct	NS	Carcinoma	Adenocarcinoma	NS	16142313	-	Confirmed Somatic	Tumour Sample	Unknown	3:41266101..41266101
CTNNB1	ENST00000349496	1620053	1620053	p.S33C	c.98C>G	Biliary tract	Bile duct	NS	Carcinoma	Adenocarcinoma	NS	16142313	-	Confirmed Somatic	Tumour Sample	Unknown	3:41266101..41266101
CTNNB1	ENST00000349496	ras-6	869330	p.S33C	c.98C>G	Biliary tract	Gallbladder	NS	Carcinoma	Adenocarcinoma	NS	11309300	-	Previously Reported	Tumour Sample	Unknown	3:41266101..41266101
CTNNB1	ENST00000349496	yan-5	869474	p.G34V	c.101G>T	Biliary tract	Gallbladder	NS	Other	Adenoma	NS	11196159	-	Confirmed Somatic	Tumour Sample	Unknown	3:41266104..41266104
CTNNB1	ENST00000349496	yan-6	869475	p.S37F	c.110C>T	Biliary tract	Gallbladder	NS	Other	Adenoma	NS	11196159	-	Confirmed Somatic	Tumour Sample	Unknown	3:41266113..41266113
CTNNB1	ENST00000349496	yan-7	869476	p.S37F	c.110C>T	Biliary tract	Gallbladder	NS	Other	Adenoma	NS	11196159	-	Confirmed Somatic	Tumour Sample	Unknown	3:41266113..41266113
CTNNB1	ENST00000349496	yan-8	869477	p.S37F	c.110C>T	Biliary tract	Gallbladder	NS	Other	Adenoma	NS	11196159	-	Confirmed Somatic	Tumour Sample	Unknown	3:41266113..41266113
CTNNB1	ENST00000349496	yan-11	869486	p.S37F	c.110C>T	Biliary tract	Gallbladder	NS	Carcinoma	Adenocarcinoma	NS	11196159	-	Confirmed Somatic	Tumour Sample	Unknown	3:41266113..41266113
CTNNB1	ENST00000349496	AL7-13	877790	p.S37F	c.110C>T	Biliary tract	Gallbladder	NS	Other	Adenoma	NS	12023580	-	Confirmed Somatic	Tumour Sample	Unknown	3:41266113..41266113
CTNNB1	ENST00000349496	yan-9	869478	p.S37C	c.110C>G	Biliary tract	Gallbladder	NS	Other	Adenoma	NS	11196159	-	Confirmed Somatic	Tumour Sample	Unknown	3:41266113..41266113
CTNNB1	ENST00000349496	AL1-1	877777	p.S37C	c.110C>G	Biliary tract	Gallbladder	NS	Other	Adenoma	NS	12023580	-	Confirmed Somatic	Tumour Sample	Unknown	3:41266113..41266113
CTNNB1	ENST00000349496	AL1-5	877778	p.S37C	c.110C>G	Biliary tract	Gallbladder	NS	Other	Adenoma	NS	12023580	-	Confirmed Somatic	Tumour Sample	Unknown	3:41266113..41266113
CTNNB1	ENST00000349496	AL1-6	877779	p.S37C	c.110C>G	Biliary tract	Gallbladder	NS	Other	Adenoma	NS	12023580	-	Confirmed Somatic	Tumour Sample	Unknown	3:41266113..41266113
CTNNB1	ENST00000349496	AL1-9	877780	p.S37C	c.110C>G	Biliary tract	Gallbladder	NS	Other	Adenoma	NS	12023580	-	Confirmed Somatic	Tumour Sample	Unknown	3:41266113..41266113
CTNNB1	ENST00000349496	AL1-16	877781	p.S37C	c.110C>G	Biliary tract	Gallbladder	NS	Other	Adenoma	NS	12023580	-	Confirmed Somatic	Tumour Sample	Unknown	3:41266113..41266113
CTNNB1	ENST00000349496	AL1-21	877782	p.S37C	c.110C>G	Biliary tract	Gallbladder	NS	Other	Adenoma	NS	12023580	-	Confirmed Somatic	Tumour Sample	Unknown	3:41266113..41266113
CTNNB1	ENST00000349496	AL7-6	877783	p.S37C	c.110C>G	Biliary tract	Gallbladder	NS	Other	Adenoma	NS	12023580	-	Confirmed Somatic	Tumour Sample	Unknown	3:41266113..41266113
CTNNB1	ENST00000349496	ras-1	869325	p.S37C	c.110C>G	Biliary tract	Gallbladder	NS	Carcinoma	Adenocarcinoma	NS	11309300	-	Previously Reported	Tumour Sample	Unknown	3:41266113..41266113
CTNNB1	ENST00000349496	ras-2	869326	p.S37C	c.110C>G	Biliary tract	Gallbladder	NS	Carcinoma	Adenocarcinoma	NS	11309300	-	Previously Reported	Tumour Sample	Unknown	3:41266113..41266113
CTNNB1	ENST00000349496	yan-10	869479	p.T41A	c.121A>G	Biliary tract	Gallbladder	NS	Other	Adenoma	NS	11196159	-	Confirmed Somatic	Tumour Sample	Unknown	3:41266124..41266124
CTNNB1	ENST00000349496	AL1-10	877785	p.T41A	c.121A>G	Biliary tract	Gallbladder	NS	Other	Adenoma	NS	12023580	-	Confirmed Somatic	Tumour Sample	Unknown	3:41266124..41266124
CTNNB1	ENST00000349496	AL7-9	877787	p.T41A	c.121A>G	Biliary tract	Gallbladder	NS	Other	Adenoma	NS	12023580	-	Confirmed Somatic	Tumour Sample	Unknown	3:41266124..41266124
CTNNB1	ENST00000349496	AL7-10	877788	p.T41A	c.121A>G	Biliary tract	Gallbladder	NS	Other	Adenoma	NS	12023580	-	Confirmed Somatic	Tumour Sample	Unknown	3:41266124..41266124
CTNNB1	ENST00000349496	AL7-11	877789	p.T41A	c.121A>G	Biliary tract	Gallbladder	NS	Other	Adenoma	NS	12023580	-	Confirmed Somatic	Tumour Sample	Unknown	3:41266124..41266124
CTNNB1	ENST00000349496	ras-3	869327	p.T41A	c.121A>G	Biliary tract	Gallbladder	NS	Carcinoma	Adenocarcinoma	NS	11309300	-	Previously Reported	Tumour Sample	Unknown	3:41266124..41266124
CTNNB1	ENST00000349496	ras-7	869331	p.T41A	c.121A>G	Biliary tract	Gallbladder	NS	Carcinoma	Adenocarcinoma	NS	11309300	-	Previously Reported	Tumour Sample	Unknown	3:41266124..41266124
CTNNB1	ENST00000349496	AL1-3	877784	p.T41I	c.122C>T	Biliary tract	Gallbladder	NS	Other	Adenoma	NS	12023580	-	Confirmed Somatic	Tumour Sample	Unknown	3:41266125..41266125
CTNNB1	ENST00000349496	AL7-3	877786	p.T41I	c.122C>T	Biliary tract	Gallbladder	NS	Other	Adenoma	NS	12023580	-	Confirmed Somatic	Tumour Sample	Unknown	3:41266125..41266125
CTNNB1	ENST00000349496	ras-4	869328	p.T41I	c.122C>T	Biliary tract	Gallbladder	NS	Carcinoma	Adenocarcinoma	NS	11309300	-	Previously Reported	Tumour Sample	Unknown	3:41266125..41266125
CTNNB1	ENST00000349496	ras-9	869333	p.T41I	c.122C>T	Biliary tract	Gallbladder	NS	Other	Adenoma	NS	11309300	-	Previously Reported	Tumour Sample	Unknown	3:41266125..41266125
CTNNB1	ENST00000349496	ras-10	869334	p.T41I	c.122C>T	Biliary tract	Gallbladder	NS	Other	Adenoma	NS	11309300	-	Previously Reported	Tumour Sample	Unknown	3:41266125..41266125
CTNNB1	ENST00000349496	979103	979103	p.S45F	c.134C>T	Biliary tract	Bile duct	NS	Carcinoma	Adenocarcinoma	NS	15915369	-	Previously Reported	Tumour Sample	Heterozygous	3:41266137..41266137
CTNNB1	ENST00000349496	ras-5	869329	p.S45F	c.134C>T	Biliary tract	Gallbladder	NS	Carcinoma	Adenocarcinoma	NS	11309300	-	Previously Reported	Tumour Sample	Unknown	3:41266137..41266137
CTNNB1	ENST00000349496	ras-8	869332	p.S45F	c.134C>T	Biliary tract	Gallbladder	NS	Carcinoma	Adenocarcinoma	NS	11309300	-	Previously Reported	Tumour Sample	Unknown	3:41266137..41266137
CTNNB1	ENST00000349496	ras-11	869335	p.S45F	c.134C>T	Biliary tract	Gallbladder	NS	Other	Adenoma	NS	11309300	-	Previously Reported	Tumour Sample	Unknown	3:41266137..41266137
CTNNB1	ENST00000349496	ras-12	869336	p.S45F	c.134C>T	Biliary tract	Gallbladder	NS	Other	Adenoma	NS	11309300	-	Previously Reported	Tumour Sample	Unknown	3:41266137..41266137
CTNNB1	ENST00000349496	1072075	1072075	p.T3S	c.7A>T	Bone	Mandible	NS	Carcinoma	Odontogenic carcinoma	NS	17178501	-	Confirmed Somatic	Tumour Sample	Homozygous	3:41265566..41265566
CTNNB1	ENST00000349496	1126554	1126554	p.T3S	c.7A>T	Bone	Mandible	NS	Calcifying odontogenic cyst	NS	NS	18377586	-	Confirmed Somatic	Tumour Sample	Unknown	3:41265566..41265566
CTNNB1	ENST00000349496	1126552	1126552	p.Q4H	c.12A>T	Bone	Maxilla	NS	Calcifying odontogenic cyst	NS	NS	18377586	-	Confirmed Somatic	Tumour Sample	Unknown	3:41265571..41265571
CTNNB1	ENST00000349496	1126553	1126553	p.A5V	c.14C>T	Bone	Maxilla	NS	Calcifying odontogenic cyst	NS	NS	18377586	-	Confirmed Somatic	Tumour Sample	Homozygous	3:41266017..41266017
CTNNB1	ENST00000349496	1126552	1126552	p.A5V	c.14C>T	Bone	Maxilla	NS	Calcifying odontogenic cyst	NS	NS	18377586	-	Confirmed Somatic	Tumour Sample	Unknown	3:41266017..41266017
CTNNB1	ENST00000349496	1120722	1120722	p.L31W	c.91_92CT>TG	Bone	Maxilla	NS	Other	Squamous cell carcinoma	NS	18486530	-	Variant of unknown origin	Tumour Sample	Unknown	3:41266094..41266095
CTNNB1	ENST00000349496	E38086	875457	p.D32Y	c.94G>T	Bone	Mandible	NS	Calcifying odontogenic cyst	NS	NS	14578169	-	Confirmed Somatic	Tumour Sample	Unknown	3:41266097..41266097
CTNNB1	ENST00000349496	E38082	875453	p.D32N	c.94G>A	Bone	Maxilla	NS	Calcifying odontogenic cyst	NS	NS	14578169	-	Confirmed Somatic	Tumour Sample	Unknown	3:41266097..41266097
CTNNB1	ENST00000349496	E38090	875461	p.S33F	c.98C>T	Bone	Mandible	NS	Calcifying odontogenic cyst	NS	NS	14578169	-	Confirmed Somatic	Tumour Sample	Unknown	3:41266101..41266101
CTNNB1	ENST00000349496	1126555	1126555	p.S33Y	c.98C>A	Bone	Maxilla	NS	Carcinoma	Odontogenic carcinoma	NS	18377586	-	Confirmed Somatic	Tumour Sample	Homozygous	3:41266101..41266101
CTNNB1	ENST00000349496	1042106	1042106	p.S33C	c.98C>G	Bone	Maxilla	NS	Other	Ameloblastoma	Plexiform	16109989	-	Confirmed Somatic	Tumour Sample	Heterozygous	3:41266101..41266101
CTNNB1	ENST00000349496	E38091	875462	p.S33C	c.98C>G	Bone	Maxilla	NS	Calcifying odontogenic cyst	NS	NS	14578169	-	Confirmed Somatic	Tumour Sample	Unknown	3:41266101..41266101
CTNNB1	ENST00000349496	E38085	875456	p.G34R	c.100G>C	Bone	Mandible	NS	Calcifying odontogenic cyst	NS	NS	14578169	-	Confirmed Somatic	Tumour Sample	Unknown	3:41266103..41266103
CTNNB1	ENST00000349496	E38087	875458	p.G34V	c.101G>T	Bone	Maxilla	NS	Calcifying odontogenic cyst	NS	NS	14578169	-	Confirmed Somatic	Tumour Sample	Unknown	3:41266104..41266104
CTNNB1	ENST00000349496	E38084	875455	p.S37C	c.110C>G	Bone	Mandible	NS	Calcifying odontogenic cyst	NS	NS	14578169	-	Confirmed Somatic	Tumour Sample	Unknown	3:41266113..41266113
CTNNB1	ENST00000349496	1071459	1071459	p.T40I	c.119C>T	Bone	Maxilla	NS	Other	Ameloblastoma	Follicular	17096730	-	Confirmed Somatic	Tumour Sample	Homozygous	3:41266122..41266122
CTNNB1	ENST00000349496	E38088	875459	p.T41I	c.122C>T	Bone	Maxilla	NS	Calcifying odontogenic cyst	NS	NS	14578169	-	Confirmed Somatic	Tumour Sample	Unknown	3:41266125..41266125
CTNNB1	ENST00000349496	E38089	875460	p.T41I	c.122C>T	Bone	Mandible	NS	Calcifying odontogenic cyst	NS	NS	14578169	-	Confirmed Somatic	Tumour Sample	Unknown	3:41266125..41266125
CTNNB1	ENST00000349496	E38092	875463	p.S45P	c.133T>C	Bone	Mandible	NS	Other	Ameloblastoma	Follicular	14578169	-	Confirmed Somatic	Tumour Sample	Unknown	3:41266136..41266136
CTNNB1	ENST00000349496	1126554	1126554	p.V57A	c.170T>C	Bone	Mandible	NS	Calcifying odontogenic cyst	NS	NS	18377586	-	Confirmed Somatic	Tumour Sample	Unknown	3:41266173..41266173
CTNNB1	ENST00000349496	1127930	1127930	p.S33T	c.97T>A	Breast	NS	NS	Carcinoma	Metaplastic carcinoma	NS	18593979	-	Variant of unknown origin	Tumour Sample	Unknown	3:41266100..41266100
CTNNB1	ENST00000349496	1127907	1127907	p.S33C	c.98C>G	Breast	NS	NS	Carcinoma	Metaplastic carcinoma	NS	18593979	-	Previously Reported	Tumour Sample	Unknown	3:41266101..41266101
CTNNB1	ENST00000349496	1127911	1127911	p.S33C	c.98C>G	Breast	NS	NS	Carcinoma	Metaplastic carcinoma	NS	18593979	-	Previously Reported	Tumour Sample	Unknown	3:41266101..41266101
CTNNB1	ENST00000349496	1127929	1127929	p.S33C	c.98C>G	Breast	NS	NS	Carcinoma	Metaplastic carcinoma	NS	18593979	-	Previously Reported	Tumour Sample	Unknown	3:41266101..41266101
CTNNB1	ENST00000349496	1738893	1738893	p.G34V	c.101G>T	Breast	NS	NS	Carcinoma	NS	NS	22538770	-	Previously Reported	Unknown	Unknown	3:41266104..41266104
CTNNB1	ENST00000349496	1127908	1127908	p.S37Y	c.110C>A	Breast	NS	NS	Carcinoma	Metaplastic carcinoma	NS	18593979	-	Previously Reported	Tumour Sample	Unknown	3:41266113..41266113
CTNNB1	ENST00000349496	1738889	1738889	p.T41A	c.121A>G	Breast	NS	NS	Carcinoma	NS	NS	22538770	-	Previously Reported	Unknown	Unknown	3:41266124..41266124
CTNNB1	ENST00000349496	1738935	1738935	p.T41A	c.121A>G	Breast	NS	NS	Carcinoma	NS	NS	22538770	-	Previously Reported	Unknown	Unknown	3:41266124..41266124
CTNNB1	ENST00000349496	1738956	1738956	p.T41A	c.121A>G	Breast	NS	NS	Carcinoma	NS	NS	22538770	-	Previously Reported	Unknown	Unknown	3:41266124..41266124
CTNNB1	ENST00000349496	1738957	1738957	p.T41A	c.121A>G	Breast	NS	NS	Carcinoma	NS	NS	22538770	-	Previously Reported	Unknown	Unknown	3:41266124..41266124
CTNNB1	ENST00000349496	1127910	1127910	p.T42R	c.125C>G	Breast	NS	NS	Carcinoma	Metaplastic carcinoma	NS	18593979	-	Variant of unknown origin	Tumour Sample	Unknown	3:41266128..41266128
CTNNB1	ENST00000349496	1127916	1127916	p.T42R	c.125C>G	Breast	NS	NS	Carcinoma	Metaplastic carcinoma	NS	18593979	-	Variant of unknown origin	Tumour Sample	Unknown	3:41266128..41266128
CTNNB1	ENST00000349496	TCGA-A7-A26H-01	1899666	p.E738K	c.2212G>A	Breast	NS	NS	Carcinoma	NS	NS	-	414	Variant of unknown origin	Tumour Sample	Heterozygous	3:41280699..41280699
CTNNB1	ENST00000349496	MB238PT	1513007	p.D32Y	c.94G>T	Central nervous system	Medulla	NS	Primitive neuroectodermal tumour-medulloblastoma	Classic	NS	21163964	334	Confirmed Somatic	Tumour Sample	Heterozygous	3:41266097..41266097
CTNNB1	ENST00000349496	1041543	1041543	p.D32Y	c.94G>T	Central nervous system	Brain	NS	Primitive neuroectodermal tumour-medulloblastoma	NS	NS	16258095	-	Previously Reported	Tumour Sample	Heterozygous	3:41266097..41266097
CTNNB1	ENST00000349496	1041544	1041544	p.D32Y	c.94G>T	Central nervous system	Brain	NS	Primitive neuroectodermal tumour-medulloblastoma	NS	NS	16258095	-	Previously Reported	Tumour Sample	Heterozygous	3:41266097..41266097
CTNNB1	ENST00000349496	1041545	1041545	p.D32Y	c.94G>T	Central nervous system	Brain	NS	Primitive neuroectodermal tumour-medulloblastoma	NS	NS	16258095	-	Previously Reported	Tumour Sample	Heterozygous	3:41266097..41266097
CTNNB1	ENST00000349496	1472665	1472665	p.D32Y	c.94G>T	Central nervous system	Brain	NS	Primitive neuroectodermal tumour-medulloblastoma	Classic	NS	21060032	-	Previously Reported	Tumour Sample	Heterozygous	3:41266097..41266097
CTNNB1	ENST00000349496	1889100	1889100	p.D32Y	c.94G>T	Central nervous system	Brain	NS	Primitive neuroectodermal tumour-medulloblastoma	NS	NS	23525311	-	Previously Reported	Tumour Sample	Heterozygous	3:41266097..41266097
CTNNB1	ENST00000349496	MBRep_T28	1652895	p.D32Y	c.94G>T	Central nervous system	Brain	NS	Primitive neuroectodermal tumour-medulloblastoma	NS	NS	22832583	379	Confirmed Somatic	Unknown	Homozygous	3:41266097..41266097
CTNNB1	ENST00000349496	MBRep_T68	1652927	p.D32Y	c.94G>T	Central nervous system	Brain	NS	Primitive neuroectodermal tumour-medulloblastoma	NS	NS	22832583	379	Confirmed Somatic	Unknown	Homozygous	3:41266097..41266097
CTNNB1	ENST00000349496	MBRep_T92	1652936	p.D32Y	c.94G>T	Central nervous system	Brain	NS	Primitive neuroectodermal tumour-medulloblastoma	NS	NS	22832583	379	Confirmed Somatic	Unknown	Homozygous	3:41266097..41266097
CTNNB1	ENST00000349496	Ebe-1	871234	p.D32Y	c.94G>T	Central nervous system	Cerebellum	NS	Primitive neuroectodermal tumour-medulloblastoma	NS	NS	10759189	-	Previously Reported	Tumour Sample	Unknown	3:41266097..41266097
CTNNB1	ENST00000349496	1063892	1063892	p.D32Y	c.94G>T	Central nervous system	Cerebellum	NS	Primitive neuroectodermal tumour-medulloblastoma	NS	NS	16685513	-	Previously Reported	Tumour Sample	Unknown	3:41266097..41266097
CTNNB1	ENST00000349496	1071817	1071817	p.D32Y	c.94G>T	Central nervous system	Brain	NS	Primitive neuroectodermal tumour-medulloblastoma	NS	NS	17172831	-	Previously Reported	Tumour Sample	Unknown	3:41266097..41266097
CTNNB1	ENST00000349496	1071839	1071839	p.D32Y	c.94G>T	Central nervous system	Brain	NS	Primitive neuroectodermal tumour-medulloblastoma	Classic	NS	17172831	-	Previously Reported	Tumour Sample	Unknown	3:41266097..41266097
CTNNB1	ENST00000349496	1071841	1071841	p.D32Y	c.94G>T	Central nervous system	Brain	NS	Primitive neuroectodermal tumour-medulloblastoma	Classic	NS	17172831	-	Previously Reported	Tumour Sample	Unknown	3:41266097..41266097
CTNNB1	ENST00000349496	1071844	1071844	p.D32Y	c.94G>T	Central nervous system	Brain	NS	Primitive neuroectodermal tumour-medulloblastoma	Classic	NS	17172831	-	Previously Reported	Tumour Sample	Unknown	3:41266097..41266097
CTNNB1	ENST00000349496	MB0369	1184020	p.D32Y	c.94G>T	Central nervous system	Brain	NS	Primitive neuroectodermal tumour-medulloblastoma	Classic	NS	18769486	-	Previously Reported	Tumour Sample	Unknown	3:41266097..41266097
CTNNB1	ENST00000349496	1197902	1197902	p.D32Y	c.94G>T	Central nervous system	NS	NS	Primitive neuroectodermal tumour-medulloblastoma	NS	NS	19293793	-	Previously Reported	Tumour Sample	Unknown	3:41266097..41266097
CTNNB1	ENST00000349496	1597997	1597997	p.D32Y	c.94G>T	Central nervous system	Brain	NS	Primitive neuroectodermal tumour-medulloblastoma	Classic	NS	20921458	-	Previously Reported	Tumour Sample	Unknown	3:41266097..41266097
CTNNB1	ENST00000349496	1598003	1598003	p.D32Y	c.94G>T	Central nervous system	Brain	NS	Primitive neuroectodermal tumour-medulloblastoma	Classic	NS	20921458	-	Previously Reported	Tumour Sample	Unknown	3:41266097..41266097
CTNNB1	ENST00000349496	1598007	1598007	p.D32Y	c.94G>T	Central nervous system	Brain	NS	Primitive neuroectodermal tumour-medulloblastoma	Classic	NS	20921458	-	Previously Reported	Tumour Sample	Unknown	3:41266097..41266097
CTNNB1	ENST00000349496	1839747	1839747	p.D32Y	c.94G>T	Central nervous system	NS	NS	Primitive neuroectodermal tumour-medulloblastoma	NS	NS	23278988	-	Previously Reported	Tumour Sample	Unknown	3:41266097..41266097
CTNNB1	ENST00000349496	MB-145	1752566	p.D32Y	c.94G>T	Central nervous system	Brain	NS	Primitive neuroectodermal tumour-medulloblastoma	WNT subtype	NS	22832581	422	Previously Reported	Tumour Sample	Unknown	3:41266097..41266097
CTNNB1	ENST00000349496	MB-190	1752569	p.D32Y	c.94G>T	Central nervous system	Brain	NS	Primitive neuroectodermal tumour-medulloblastoma	WNT subtype	NS	22832581	422	Previously Reported	Tumour Sample	Unknown	3:41266097..41266097
CTNNB1	ENST00000349496	MB-416	1752581	p.D32Y	c.94G>T	Central nervous system	Brain	NS	Primitive neuroectodermal tumour-medulloblastoma	WNT subtype	NS	22832581	422	Previously Reported	Tumour Sample	Unknown	3:41266097..41266097
CTNNB1	ENST00000349496	MB-455	1752584	p.D32Y	c.94G>T	Central nervous system	Brain	NS	Primitive neuroectodermal tumour-medulloblastoma	WNT subtype	NS	22832581	422	Previously Reported	Tumour Sample	Unknown	3:41266097..41266097
CTNNB1	ENST00000349496	MB-905	1752602	p.D32Y	c.94G>T	Central nervous system	Brain	NS	Primitive neuroectodermal tumour-medulloblastoma	WNT subtype	NS	22832581	422	Previously Reported	Tumour Sample	Unknown	3:41266097..41266097
CTNNB1	ENST00000349496	MB-956	1752603	p.D32Y	c.94G>T	Central nervous system	Brain	NS	Primitive neuroectodermal tumour-medulloblastoma	WNT subtype	NS	22832581	422	Previously Reported	Tumour Sample	Unknown	3:41266097..41266097
CTNNB1	ENST00000349496	MB-1082	1752606	p.D32Y	c.94G>T	Central nervous system	Brain	NS	Primitive neuroectodermal tumour-medulloblastoma	WNT subtype	NS	22832581	422	Previously Reported	Tumour Sample	Unknown	3:41266097..41266097
CTNNB1	ENST00000349496	MB-1259	1752616	p.D32Y	c.94G>T	Central nervous system	Brain	NS	Primitive neuroectodermal tumour-medulloblastoma	WNT subtype	NS	22832581	422	Previously Reported	Tumour Sample	Unknown	3:41266097..41266097
CTNNB1	ENST00000349496	MB-1331	1752620	p.D32Y	c.94G>T	Central nervous system	Brain	NS	Primitive neuroectodermal tumour-medulloblastoma	WNT subtype	NS	22832581	422	Previously Reported	Tumour Sample	Unknown	3:41266097..41266097
CTNNB1	ENST00000349496	1509106	1509106	p.D32H	c.94G>C	Central nervous system	Brain	NS	Primitive neuroectodermal tumour-medulloblastoma	NS	NS	21358093	-	Previously Reported	Tumour Sample	Heterozygous	3:41266097..41266097
CTNNB1	ENST00000349496	Ebe-2	871235	p.D32H	c.94G>C	Central nervous system	Cerebellum	NS	Primitive neuroectodermal tumour-medulloblastoma	NS	NS	10759189	-	Previously Reported	Tumour Sample	Unknown	3:41266097..41266097
CTNNB1	ENST00000349496	1041546	1041546	p.D32N	c.94G>A	Central nervous system	Brain	NS	Primitive neuroectodermal tumour-medulloblastoma	NS	NS	16258095	-	Previously Reported	Tumour Sample	Heterozygous	3:41266097..41266097
CTNNB1	ENST00000349496	1472637	1472637	p.D32N	c.94G>A	Central nervous system	Brain	NS	Primitive neuroectodermal tumour-medulloblastoma	Classic	NS	21060032	-	Previously Reported	Tumour Sample	Heterozygous	3:41266097..41266097
CTNNB1	ENST00000349496	1472638	1472638	p.D32N	c.94G>A	Central nervous system	Brain	NS	Primitive neuroectodermal tumour-medulloblastoma	Classic	NS	21060032	-	Previously Reported	Tumour Sample	Heterozygous	3:41266097..41266097
CTNNB1	ENST00000349496	1472640	1472640	p.D32N	c.94G>A	Central nervous system	Brain	NS	Primitive neuroectodermal tumour-medulloblastoma	Classic	NS	21060032	-	Previously Reported	Tumour Sample	Heterozygous	3:41266097..41266097
CTNNB1	ENST00000349496	1472663	1472663	p.D32N	c.94G>A	Central nervous system	Brain	NS	Primitive neuroectodermal tumour-medulloblastoma	Classic	NS	21060032	-	Previously Reported	Tumour Sample	Heterozygous	3:41266097..41266097
CTNNB1	ENST00000349496	1472667	1472667	p.D32N	c.94G>A	Central nervous system	Brain	NS	Primitive neuroectodermal tumour-medulloblastoma	Classic	NS	21060032	-	Previously Reported	Tumour Sample	Heterozygous	3:41266097..41266097
CTNNB1	ENST00000349496	1472669	1472669	p.D32N	c.94G>A	Central nervous system	Brain	NS	Primitive neuroectodermal tumour-medulloblastoma	Classic	NS	21060032	-	Previously Reported	Tumour Sample	Heterozygous	3:41266097..41266097
CTNNB1	ENST00000349496	1472670	1472670	p.D32N	c.94G>A	Central nervous system	Brain	NS	Primitive neuroectodermal tumour-medulloblastoma	Classic	NS	21060032	-	Previously Reported	Tumour Sample	Heterozygous	3:41266097..41266097
CTNNB1	ENST00000349496	1472672	1472672	p.D32N	c.94G>A	Central nervous system	Brain	NS	Primitive neuroectodermal tumour-medulloblastoma	Classic	NS	21060032	-	Previously Reported	Tumour Sample	Heterozygous	3:41266097..41266097
CTNNB1	ENST00000349496	1472681	1472681	p.D32N	c.94G>A	Central nervous system	Brain	NS	Primitive neuroectodermal tumour-medulloblastoma	Classic	NS	21060032	-	Previously Reported	Tumour Sample	Heterozygous	3:41266097..41266097
CTNNB1	ENST00000349496	1509105	1509105	p.D32N	c.94G>A	Central nervous system	Brain	NS	Primitive neuroectodermal tumour-medulloblastoma	NS	NS	21358093	-	Previously Reported	Tumour Sample	Heterozygous	3:41266097..41266097
CTNNB1	ENST00000349496	1509110	1509110	p.D32N	c.94G>A	Central nervous system	Brain	NS	Primitive neuroectodermal tumour-medulloblastoma	NS	NS	21358093	-	Previously Reported	Tumour Sample	Heterozygous	3:41266097..41266097
CTNNB1	ENST00000349496	1889098	1889098	p.D32N	c.94G>A	Central nervous system	Brain	NS	Primitive neuroectodermal tumour-medulloblastoma	NS	NS	23525311	-	Previously Reported	Tumour Sample	Heterozygous	3:41266097..41266097
CTNNB1	ENST00000349496	1889099	1889099	p.D32N	c.94G>A	Central nervous system	Brain	NS	Primitive neuroectodermal tumour-medulloblastoma	NS	NS	23525311	-	Previously Reported	Tumour Sample	Heterozygous	3:41266097..41266097
CTNNB1	ENST00000349496	1063891	1063891	p.D32N	c.94G>A	Central nervous system	Cerebellum	NS	Primitive neuroectodermal tumour-medulloblastoma	NS	NS	16685513	-	Previously Reported	Tumour Sample	Unknown	3:41266097..41266097
CTNNB1	ENST00000349496	1071846	1071846	p.D32N	c.94G>A	Central nervous system	Brain	NS	Primitive neuroectodermal tumour-medulloblastoma	Classic	NS	17172831	-	Previously Reported	Tumour Sample	Unknown	3:41266097..41266097
CTNNB1	ENST00000349496	1184161	1184161	p.D32N	c.94G>A	Central nervous system	Brain	NS	Primitive neuroectodermal tumour-medulloblastoma	Classic	NS	16567768	-	Previously Reported	Tumour Sample	Unknown	3:41266097..41266097
CTNNB1	ENST00000349496	1598010	1598010	p.D32N	c.94G>A	Central nervous system	Brain	NS	Primitive neuroectodermal tumour-medulloblastoma	Classic	NS	20921458	-	Previously Reported	Tumour Sample	Unknown	3:41266097..41266097
CTNNB1	ENST00000349496	1598021	1598021	p.D32N	c.94G>A	Central nervous system	Brain	NS	Primitive neuroectodermal tumour-medulloblastoma	Classic	NS	20921458	-	Previously Reported	Tumour Sample	Unknown	3:41266097..41266097
CTNNB1	ENST00000349496	MB-18	1752564	p.D32N	c.94G>A	Central nervous system	Brain	NS	Primitive neuroectodermal tumour-medulloblastoma	WNT subtype	NS	22832581	422	Previously Reported	Tumour Sample	Unknown	3:41266097..41266097
CTNNB1	ENST00000349496	MB-301	1752571	p.D32N	c.94G>A	Central nervous system	Brain	NS	Primitive neuroectodermal tumour-medulloblastoma	WNT subtype	NS	22832581	422	Previously Reported	Tumour Sample	Unknown	3:41266097..41266097
CTNNB1	ENST00000349496	MB-302	1752572	p.D32N	c.94G>A	Central nervous system	Brain	NS	Primitive neuroectodermal tumour-medulloblastoma	WNT subtype	NS	22832581	422	Previously Reported	Tumour Sample	Unknown	3:41266097..41266097
CTNNB1	ENST00000349496	MB-307	1752574	p.D32N	c.94G>A	Central nervous system	Brain	NS	Primitive neuroectodermal tumour-medulloblastoma	WNT subtype	NS	22832581	422	Previously Reported	Tumour Sample	Unknown	3:41266097..41266097
CTNNB1	ENST00000349496	MB-401	1752578	p.D32N	c.94G>A	Central nervous system	Brain	NS	Primitive neuroectodermal tumour-medulloblastoma	WNT subtype	NS	22832581	422	Previously Reported	Tumour Sample	Unknown	3:41266097..41266097
CTNNB1	ENST00000349496	MB-883	1752600	p.D32N	c.94G>A	Central nervous system	Brain	NS	Primitive neuroectodermal tumour-medulloblastoma	WNT subtype	NS	22832581	422	Previously Reported	Tumour Sample	Unknown	3:41266097..41266097
CTNNB1	ENST00000349496	MB-1275	1752617	p.D32N	c.94G>A	Central nervous system	Brain	NS	Primitive neuroectodermal tumour-medulloblastoma	WNT subtype	NS	22832581	422	Previously Reported	Tumour Sample	Unknown	3:41266097..41266097
CTNNB1	ENST00000349496	MB-1321	1752619	p.D32N	c.94G>A	Central nervous system	Brain	NS	Primitive neuroectodermal tumour-medulloblastoma	WNT subtype	NS	22832581	422	Previously Reported	Tumour Sample	Unknown	3:41266097..41266097
CTNNB1	ENST00000349496	SJMB041	1732866	p.D32G	c.95A>G	Central nervous system	Brainstem	NS	Primitive neuroectodermal tumour-medulloblastoma	WNT subtype	NS	22722829	401	Confirmed Somatic	Tumour Sample	Unknown	3:41266098..41266098
CTNNB1	ENST00000349496	SJMB051	1732868	p.D32G	c.95A>G	Central nervous system	Brainstem	NS	Primitive neuroectodermal tumour-medulloblastoma	WNT subtype	NS	22722829	401	Confirmed Somatic	Tumour Sample	Unknown	3:41266098..41266098
CTNNB1	ENST00000349496	MD-278	1735428	p.D32G	c.95A>G	Central nervous system	Brain	NS	Primitive neuroectodermal tumour-medulloblastoma	NS	NS	22820256	402	Confirmed Somatic	Tumour Sample	Unknown	3:41266098..41266098
CTNNB1	ENST00000349496	1733389	1733389	p.D32G	c.95A>G	Central nervous system	Brain	NS	Glioma	Astrocytoma Grade IV	Glioblastoma multiforme	22821383	-	Previously Reported	Tumour Sample	Unknown	3:41266098..41266098
CTNNB1	ENST00000349496	MB-701	1752594	p.D32G	c.95A>G	Central nervous system	Brain	NS	Primitive neuroectodermal tumour-medulloblastoma	WNT subtype	NS	22832581	422	Previously Reported	Tumour Sample	Unknown	3:41266098..41266098
CTNNB1	ENST00000349496	1472684	1472684	p.D32A	c.95A>C	Central nervous system	Brain	NS	Primitive neuroectodermal tumour-medulloblastoma	Classic	NS	21060032	-	Previously Reported	Tumour Sample	Heterozygous	3:41266098..41266098
CTNNB1	ENST00000349496	MB_Exm599	1652876	p.D32A	c.95A>C	Central nervous system	Brain	NS	Primitive neuroectodermal tumour-medulloblastoma	NS	NS	22832583	379	Confirmed Somatic	Tumour Sample	Homozygous	3:41266098..41266098
CTNNB1	ENST00000349496	1041547	1041547	p.D32V	c.95A>T	Central nervous system	Brain	NS	Primitive neuroectodermal tumour-medulloblastoma	NS	NS	16258095	-	Previously Reported	Tumour Sample	Heterozygous	3:41266098..41266098
CTNNB1	ENST00000349496	1472642	1472642	p.D32V	c.95A>T	Central nervous system	Brain	NS	Primitive neuroectodermal tumour-medulloblastoma	Classic	NS	21060032	-	Previously Reported	Tumour Sample	Heterozygous	3:41266098..41266098
CTNNB1	ENST00000349496	1063890	1063890	p.D32V	c.95A>T	Central nervous system	Cerebellum	NS	Primitive neuroectodermal tumour-medulloblastoma	NS	NS	16685513	-	Previously Reported	Tumour Sample	Unknown	3:41266098..41266098
CTNNB1	ENST00000349496	1071845	1071845	p.D32V	c.95A>T	Central nervous system	Brain	NS	Primitive neuroectodermal tumour-medulloblastoma	Large cell	NS	17172831	-	Previously Reported	Tumour Sample	Unknown	3:41266098..41266098
CTNNB1	ENST00000349496	MB0255	1184016	p.D32V	c.95A>T	Central nervous system	Brain	NS	Primitive neuroectodermal tumour-medulloblastoma	Classic	NS	18769486	-	Previously Reported	Tumour Sample	Unknown	3:41266098..41266098
CTNNB1	ENST00000349496	1597998	1597998	p.D32V	c.95A>T	Central nervous system	Brain	NS	Primitive neuroectodermal tumour-medulloblastoma	Classic	NS	20921458	-	Previously Reported	Tumour Sample	Unknown	3:41266098..41266098
CTNNB1	ENST00000349496	1598008	1598008	p.D32V	c.95A>T	Central nervous system	Brain	NS	Primitive neuroectodermal tumour-medulloblastoma	Large cell	NS	20921458	-	Previously Reported	Tumour Sample	Unknown	3:41266098..41266098
CTNNB1	ENST00000349496	MB-361	1752577	p.D32V	c.95A>T	Central nervous system	Brain	NS	Primitive neuroectodermal tumour-medulloblastoma	WNT subtype	NS	22832581	422	Previously Reported	Tumour Sample	Unknown	3:41266098..41266098
CTNNB1	ENST00000349496	MB-1109	1752608	p.D32V	c.95A>T	Central nervous system	Brain	NS	Primitive neuroectodermal tumour-medulloblastoma	WNT subtype	NS	22832581	422	Previously Reported	Tumour Sample	Unknown	3:41266098..41266098
CTNNB1	ENST00000349496	1509109	1509109	p.S33P	c.97T>C	Central nervous system	Brain	NS	Primitive neuroectodermal tumour-medulloblastoma	NS	NS	21358093	-	Previously Reported	Tumour Sample	Heterozygous	3:41266100..41266100
CTNNB1	ENST00000349496	1509112	1509112	p.S33P	c.97T>C	Central nervous system	Brain	NS	Primitive neuroectodermal tumour-medulloblastoma	NS	NS	21358093	-	Previously Reported	Tumour Sample	Heterozygous	3:41266100..41266100
CTNNB1	ENST00000349496	1597999	1597999	p.S33P	c.97T>C	Central nervous system	Brain	NS	Primitive neuroectodermal tumour-medulloblastoma	Classic	NS	20921458	-	Previously Reported	Tumour Sample	Unknown	3:41266100..41266100
CTNNB1	ENST00000349496	MB-1130	1752609	p.S33P	c.97T>C	Central nervous system	Brain	NS	Primitive neuroectodermal tumour-medulloblastoma	WNT subtype	NS	22832581	422	Previously Reported	Tumour Sample	Unknown	3:41266100..41266100
CTNNB1	ENST00000349496	MB-1335	1752621	p.S33P	c.97T>C	Central nervous system	Brain	NS	Primitive neuroectodermal tumour-medulloblastoma	WNT subtype	NS	22832581	422	Previously Reported	Tumour Sample	Unknown	3:41266100..41266100
CTNNB1	ENST00000349496	MB118PT	1512945	p.S33A	c.97T>G	Central nervous system	Medulla	NS	Primitive neuroectodermal tumour-medulloblastoma	Classic	NS	21163964	334	Confirmed Somatic	Tumour Sample	Heterozygous	3:41266100..41266100
CTNNB1	ENST00000349496	SJMB114	1732867	p.S33A	c.97T>G	Central nervous system	Brainstem	NS	Primitive neuroectodermal tumour-medulloblastoma	WNT subtype	NS	22722829	401	Confirmed Somatic	Tumour Sample	Unknown	3:41266100..41266100
CTNNB1	ENST00000349496	MB-1368	1752624	p.S33A	c.97T>G	Central nervous system	Brain	NS	Primitive neuroectodermal tumour-medulloblastoma	WNT subtype	NS	22832581	422	Previously Reported	Tumour Sample	Unknown	3:41266100..41266100
CTNNB1	ENST00000349496	MB219PT	1512990	p.S33F	c.98C>T	Central nervous system	Medulla	NS	Primitive neuroectodermal tumour-medulloblastoma	Classic	NS	21163964	334	Confirmed Somatic	Tumour Sample	Heterozygous	3:41266101..41266101
CTNNB1	ENST00000349496	MB242PT	1513011	p.S33F	c.98C>T	Central nervous system	Medulla	NS	Primitive neuroectodermal tumour-medulloblastoma	Classic	NS	21163964	334	Confirmed Somatic	Tumour Sample	Heterozygous	3:41266101..41266101
CTNNB1	ENST00000349496	MB246PT	1513015	p.S33F	c.98C>T	Central nervous system	Medulla	NS	Primitive neuroectodermal tumour-medulloblastoma	Classic	NS	21163964	334	Confirmed Somatic	Tumour Sample	Heterozygous	3:41266101..41266101
CTNNB1	ENST00000349496	MB252PT	1513021	p.S33F	c.98C>T	Central nervous system	Medulla	NS	Primitive neuroectodermal tumour-medulloblastoma	Large cell	NS	21163964	334	Confirmed Somatic	Tumour Sample	Heterozygous	3:41266101..41266101
CTNNB1	ENST00000349496	1472643	1472643	p.S33F	c.98C>T	Central nervous system	Brain	NS	Primitive neuroectodermal tumour-medulloblastoma	Classic	NS	21060032	-	Previously Reported	Tumour Sample	Heterozygous	3:41266101..41266101
CTNNB1	ENST00000349496	1472660	1472660	p.S33F	c.98C>T	Central nervous system	Brain	NS	Primitive neuroectodermal tumour-medulloblastoma	NS	NS	21060032	-	Previously Reported	Tumour Sample	Heterozygous	3:41266101..41266101
CTNNB1	ENST00000349496	1472662	1472662	p.S33F	c.98C>T	Central nervous system	Brain	NS	Primitive neuroectodermal tumour-medulloblastoma	Classic	NS	21060032	-	Previously Reported	Tumour Sample	Heterozygous	3:41266101..41266101
CTNNB1	ENST00000349496	1472666	1472666	p.S33F	c.98C>T	Central nervous system	Brain	NS	Primitive neuroectodermal tumour-medulloblastoma	Classic	NS	21060032	-	Previously Reported	Tumour Sample	Heterozygous	3:41266101..41266101
CTNNB1	ENST00000349496	1472678	1472678	p.S33F	c.98C>T	Central nervous system	Brain	NS	Primitive neuroectodermal tumour-medulloblastoma	Classic	NS	21060032	-	Previously Reported	Tumour Sample	Heterozygous	3:41266101..41266101
CTNNB1	ENST00000349496	1509113	1509113	p.S33F	c.98C>T	Central nervous system	Brain	NS	Primitive neuroectodermal tumour-medulloblastoma	NS	NS	21358093	-	Previously Reported	Tumour Sample	Heterozygous	3:41266101..41266101
CTNNB1	ENST00000349496	ICGC_MB518	1652853	p.S33F	c.98C>T	Central nervous system	Brain	NS	Primitive neuroectodermal tumour-medulloblastoma	NS	NS	22832583	379	Confirmed Somatic	Tumour Sample	Homozygous	3:41266101..41266101
CTNNB1	ENST00000349496	MBRep_T37	1652902	p.S33F	c.98C>T	Central nervous system	Brain	NS	Primitive neuroectodermal tumour-medulloblastoma	NS	NS	22832583	379	Confirmed Somatic	Unknown	Homozygous	3:41266101..41266101
CTNNB1	ENST00000349496	D366	870353	p.S33F	c.98C>T	Central nervous system	Cerebellum	NS	Primitive neuroectodermal tumour-medulloblastoma	Classic	NS	11433413	-	Confirmed Somatic	Tumour Sample	Unknown	3:41266101..41266101
CTNNB1	ENST00000349496	E2264	872234	p.S33F	c.98C>T	Central nervous system	Cerebellum	NS	Primitive neuroectodermal tumour-medulloblastoma	NS	NS	10666372	-	Confirmed Somatic	Unknown	Unknown	3:41266101..41266101
CTNNB1	ENST00000349496	SJMB040	1732873	p.S33F	c.98C>T	Central nervous system	Brainstem	NS	Primitive neuroectodermal tumour-medulloblastoma	WNT subtype	NS	22722829	401	Confirmed Somatic	Tumour Sample	Unknown	3:41266101..41266101
CTNNB1	ENST00000349496	MD-279	1735433	p.S33F	c.98C>T	Central nervous system	Brain	NS	Primitive neuroectodermal tumour-medulloblastoma	NS	NS	22820256	402	Confirmed Somatic	Tumour Sample	Unknown	3:41266101..41266101
CTNNB1	ENST00000349496	Ebe-3	871236	p.S33F	c.98C>T	Central nervous system	Cerebellum	NS	Primitive neuroectodermal tumour-medulloblastoma	NS	NS	10759189	-	Previously Reported	Tumour Sample	Unknown	3:41266101..41266101
CTNNB1	ENST00000349496	Ebe-4	871237	p.S33F	c.98C>T	Central nervous system	Cerebellum	NS	Primitive neuroectodermal tumour-medulloblastoma	NS	NS	10759189	-	Previously Reported	Tumour Sample	Unknown	3:41266101..41266101
CTNNB1	ENST00000349496	E2262	872232	p.S33F	c.98C>T	Central nervous system	Cerebellum	NS	Primitive neuroectodermal tumour-medulloblastoma	NS	NS	10666372	-	Previously Reported	Unknown	Unknown	3:41266101..41266101
CTNNB1	ENST00000349496	E2263	872233	p.S33F	c.98C>T	Central nervous system	Cerebellum	NS	Primitive neuroectodermal tumour-medulloblastoma	NS	NS	10666372	-	Previously Reported	Unknown	Unknown	3:41266101..41266101
CTNNB1	ENST00000349496	1063895	1063895	p.S33F	c.98C>T	Central nervous system	Cerebellum	NS	Primitive neuroectodermal tumour-medulloblastoma	NS	NS	16685513	-	Previously Reported	Tumour Sample	Unknown	3:41266101..41266101
CTNNB1	ENST00000349496	1063896	1063896	p.S33F	c.98C>T	Central nervous system	Cerebellum	NS	Primitive neuroectodermal tumour-medulloblastoma	NS	NS	16685513	-	Previously Reported	Tumour Sample	Unknown	3:41266101..41266101
CTNNB1	ENST00000349496	1063897	1063897	p.S33F	c.98C>T	Central nervous system	Cerebellum	NS	Primitive neuroectodermal tumour-medulloblastoma	NS	NS	16685513	-	Previously Reported	Tumour Sample	Unknown	3:41266101..41266101
CTNNB1	ENST00000349496	1598005	1598005	p.S33F	c.98C>T	Central nervous system	Brain	NS	Primitive neuroectodermal tumour-medulloblastoma	Classic	NS	20921458	-	Previously Reported	Tumour Sample	Unknown	3:41266101..41266101
CTNNB1	ENST00000349496	1598018	1598018	p.S33F	c.98C>T	Central nervous system	Brain	NS	Primitive neuroectodermal tumour-medulloblastoma	Classic	NS	20921458	-	Previously Reported	Tumour Sample	Unknown	3:41266101..41266101
CTNNB1	ENST00000349496	1839739	1839739	p.S33F	c.98C>T	Central nervous system	NS	NS	Primitive neuroectodermal tumour-medulloblastoma	NS	NS	23278988	-	Previously Reported	Tumour Sample	Unknown	3:41266101..41266101
CTNNB1	ENST00000349496	1839740	1839740	p.S33F	c.98C>T	Central nervous system	NS	NS	Primitive neuroectodermal tumour-medulloblastoma	NS	NS	23278988	-	Previously Reported	Tumour Sample	Unknown	3:41266101..41266101
CTNNB1	ENST00000349496	1839741	1839741	p.S33F	c.98C>T	Central nervous system	NS	NS	Primitive neuroectodermal tumour-medulloblastoma	NS	NS	23278988	-	Previously Reported	Tumour Sample	Unknown	3:41266101..41266101
CTNNB1	ENST00000349496	1839742	1839742	p.S33F	c.98C>T	Central nervous system	NS	NS	Primitive neuroectodermal tumour-medulloblastoma	NS	NS	23278988	-	Previously Reported	Tumour Sample	Unknown	3:41266101..41266101
CTNNB1	ENST00000349496	MB-520	1752589	p.S33F	c.98C>T	Central nervous system	Brain	NS	Primitive neuroectodermal tumour-medulloblastoma	WNT subtype	NS	22832581	422	Previously Reported	Tumour Sample	Unknown	3:41266101..41266101
CTNNB1	ENST00000349496	MB-891	1752601	p.S33F	c.98C>T	Central nervous system	Brain	NS	Primitive neuroectodermal tumour-medulloblastoma	WNT subtype	NS	22832581	422	Previously Reported	Tumour Sample	Unknown	3:41266101..41266101
CTNNB1	ENST00000349496	MB-972	1752604	p.S33F	c.98C>T	Central nervous system	Brain	NS	Primitive neuroectodermal tumour-medulloblastoma	WNT subtype	NS	22832581	422	Previously Reported	Tumour Sample	Unknown	3:41266101..41266101
CTNNB1	ENST00000349496	MB-1055	1752605	p.S33F	c.98C>T	Central nervous system	Brain	NS	Primitive neuroectodermal tumour-medulloblastoma	WNT subtype	NS	22832581	422	Previously Reported	Tumour Sample	Unknown	3:41266101..41266101
CTNNB1	ENST00000349496	MB-1089	1752607	p.S33F	c.98C>T	Central nervous system	Brain	NS	Primitive neuroectodermal tumour-medulloblastoma	WNT subtype	NS	22832581	422	Previously Reported	Tumour Sample	Unknown	3:41266101..41266101
CTNNB1	ENST00000349496	MB210PT	1512981	p.S33Y	c.98C>A	Central nervous system	Medulla	NS	Primitive neuroectodermal tumour-medulloblastoma	Classic	NS	21163964	334	Confirmed Somatic	Tumour Sample	Heterozygous	3:41266101..41266101
CTNNB1	ENST00000349496	1041548	1041548	p.S33Y	c.98C>A	Central nervous system	Brain	NS	Primitive neuroectodermal tumour-medulloblastoma	NS	NS	16258095	-	Previously Reported	Tumour Sample	Heterozygous	3:41266101..41266101
CTNNB1	ENST00000349496	1472677	1472677	p.S33Y	c.98C>A	Central nervous system	Brain	NS	Primitive neuroectodermal tumour-medulloblastoma	Classic	NS	21060032	-	Previously Reported	Tumour Sample	Heterozygous	3:41266101..41266101
CTNNB1	ENST00000349496	1509115	1509115	p.S33Y	c.98C>A	Central nervous system	Brain	NS	Primitive neuroectodermal tumour-medulloblastoma	NS	NS	21358093	-	Previously Reported	Tumour Sample	Heterozygous	3:41266101..41266101
CTNNB1	ENST00000349496	1889101	1889101	p.S33Y	c.98C>A	Central nervous system	Brain	NS	Primitive neuroectodermal tumour-medulloblastoma	NS	NS	23525311	-	Previously Reported	Tumour Sample	Heterozygous	3:41266101..41266101
CTNNB1	ENST00000349496	1889102	1889102	p.S33Y	c.98C>A	Central nervous system	Brain	NS	Primitive neuroectodermal tumour-medulloblastoma	NS	NS	23525311	-	Previously Reported	Tumour Sample	Heterozygous	3:41266101..41266101
CTNNB1	ENST00000349496	1889103	1889103	p.S33Y	c.98C>A	Central nervous system	Brain	NS	Primitive neuroectodermal tumour-medulloblastoma	NS	NS	23525311	-	Previously Reported	Tumour Sample	Heterozygous	3:41266101..41266101
CTNNB1	ENST00000349496	1889104	1889104	p.S33Y	c.98C>A	Central nervous system	Brain	NS	Primitive neuroectodermal tumour-medulloblastoma	NS	NS	23525311	-	Previously Reported	Tumour Sample	Heterozygous	3:41266101..41266101
CTNNB1	ENST00000349496	1889105	1889105	p.S33Y	c.98C>A	Central nervous system	Brain	NS	Primitive neuroectodermal tumour-medulloblastoma	NS	NS	23525311	-	Previously Reported	Tumour Sample	Heterozygous	3:41266101..41266101
CTNNB1	ENST00000349496	SJMB028	1732872	p.S33Y	c.98C>A	Central nervous system	Brainstem	NS	Primitive neuroectodermal tumour-medulloblastoma	WNT subtype	NS	22722829	401	Confirmed Somatic	Tumour Sample	Unknown	3:41266101..41266101
CTNNB1	ENST00000349496	MD-121	1735477	p.S33Y	c.98C>A	Central nervous system	Brain	NS	Primitive neuroectodermal tumour-medulloblastoma	NS	NS	22820256	402	Confirmed Somatic	Tumour Sample	Unknown	3:41266101..41266101
CTNNB1	ENST00000349496	1063898	1063898	p.S33Y	c.98C>A	Central nervous system	Cerebellum	NS	Primitive neuroectodermal tumour-medulloblastoma	NS	NS	16685513	-	Previously Reported	Tumour Sample	Unknown	3:41266101..41266101
CTNNB1	ENST00000349496	1071840	1071840	p.S33Y	c.98C>A	Central nervous system	Brain	NS	Primitive neuroectodermal tumour-medulloblastoma	Classic	NS	17172831	-	Previously Reported	Tumour Sample	Unknown	3:41266101..41266101
CTNNB1	ENST00000349496	MB0260	1184017	p.S33Y	c.98C>A	Central nervous system	Brain	NS	Primitive neuroectodermal tumour-medulloblastoma	Classic	NS	18769486	-	Previously Reported	Tumour Sample	Unknown	3:41266101..41266101
CTNNB1	ENST00000349496	1184165	1184165	p.S33Y	c.98C>A	Central nervous system	Brain	NS	Primitive neuroectodermal tumour-medulloblastoma	Classic	NS	16567768	-	Previously Reported	Tumour Sample	Unknown	3:41266101..41266101
CTNNB1	ENST00000349496	1598009	1598009	p.S33Y	c.98C>A	Central nervous system	Brain	NS	Primitive neuroectodermal tumour-medulloblastoma	Classic	NS	20921458	-	Previously Reported	Tumour Sample	Unknown	3:41266101..41266101
CTNNB1	ENST00000349496	1598022	1598022	p.S33Y	c.98C>A	Central nervous system	Brain	NS	Primitive neuroectodermal tumour-medulloblastoma	Classic	NS	20921458	-	Previously Reported	Tumour Sample	Unknown	3:41266101..41266101
CTNNB1	ENST00000349496	MB-788	1752596	p.S33Y	c.98C>A	Central nervous system	Brain	NS	Primitive neuroectodermal tumour-medulloblastoma	WNT subtype	NS	22832581	422	Previously Reported	Tumour Sample	Unknown	3:41266101..41266101
CTNNB1	ENST00000349496	MB-1343	1752622	p.S33Y	c.98C>A	Central nervous system	Brain	NS	Primitive neuroectodermal tumour-medulloblastoma	WNT subtype	NS	22832581	422	Previously Reported	Tumour Sample	Unknown	3:41266101..41266101
CTNNB1	ENST00000349496	910711	910711	p.S33C	c.98C>G	Central nervous system	Brain	NS	Primitive neuroectodermal tumour-medulloblastoma	NS	NS	15176713	-	Confirmed Somatic	Unknown	Heterozygous	3:41266101..41266101
CTNNB1	ENST00000349496	910712	910712	p.S33C	c.98C>G	Central nervous system	Brain	NS	Primitive neuroectodermal tumour-medulloblastoma	NS	NS	15176713	-	Confirmed Somatic	Unknown	Heterozygous	3:41266101..41266101
CTNNB1	ENST00000349496	MB231PT	1513000	p.S33C	c.98C>G	Central nervous system	Medulla	NS	Primitive neuroectodermal tumour-medulloblastoma	Classic	NS	21163964	334	Confirmed Somatic	Tumour Sample	Heterozygous	3:41266101..41266101
CTNNB1	ENST00000349496	MB244PT	1513013	p.S33C	c.98C>G	Central nervous system	Medulla	NS	Primitive neuroectodermal tumour-medulloblastoma	Classic	NS	21163964	334	Confirmed Somatic	Tumour Sample	Heterozygous	3:41266101..41266101
CTNNB1	ENST00000349496	MB249PT	1513018	p.S33C	c.98C>G	Central nervous system	Medulla	NS	Primitive neuroectodermal tumour-medulloblastoma	Classic	NS	21163964	334	Confirmed Somatic	Tumour Sample	Heterozygous	3:41266101..41266101
CTNNB1	ENST00000349496	1472664	1472664	p.S33C	c.98C>G	Central nervous system	Brain	NS	Primitive neuroectodermal tumour-medulloblastoma	Classic	NS	21060032	-	Previously Reported	Tumour Sample	Heterozygous	3:41266101..41266101
CTNNB1	ENST00000349496	1472674	1472674	p.S33C	c.98C>G	Central nervous system	Brain	NS	Primitive neuroectodermal tumour-medulloblastoma	Classic	NS	21060032	-	Previously Reported	Tumour Sample	Heterozygous	3:41266101..41266101
CTNNB1	ENST00000349496	1472676	1472676	p.S33C	c.98C>G	Central nervous system	Brain	NS	Primitive neuroectodermal tumour-medulloblastoma	Classic	NS	21060032	-	Previously Reported	Tumour Sample	Heterozygous	3:41266101..41266101
CTNNB1	ENST00000349496	1472679	1472679	p.S33C	c.98C>G	Central nervous system	Brain	NS	Primitive neuroectodermal tumour-medulloblastoma	Classic	NS	21060032	-	Previously Reported	Tumour Sample	Heterozygous	3:41266101..41266101
CTNNB1	ENST00000349496	1472685	1472685	p.S33C	c.98C>G	Central nervous system	Brain	NS	Primitive neuroectodermal tumour-medulloblastoma	Classic	NS	21060032	-	Previously Reported	Tumour Sample	Heterozygous	3:41266101..41266101
CTNNB1	ENST00000349496	1509107	1509107	p.S33C	c.98C>G	Central nervous system	Brain	NS	Primitive neuroectodermal tumour-medulloblastoma	NS	NS	21358093	-	Previously Reported	Tumour Sample	Heterozygous	3:41266101..41266101
CTNNB1	ENST00000349496	1509114	1509114	p.S33C	c.98C>G	Central nervous system	Brain	NS	Primitive neuroectodermal tumour-medulloblastoma	NS	NS	21358093	-	Previously Reported	Tumour Sample	Heterozygous	3:41266101..41266101
CTNNB1	ENST00000349496	1610898	1610898	p.S33C	c.98C>G	Central nervous system	Cerebellum	NS	Primitive neuroectodermal tumour-medulloblastoma	Classic	NS	12209999	-	Previously Reported	Tumour Sample	Heterozygous	3:41266101..41266101
CTNNB1	ENST00000349496	1889106	1889106	p.S33C	c.98C>G	Central nervous system	Brain	NS	Primitive neuroectodermal tumour-medulloblastoma	NS	NS	23525311	-	Previously Reported	Tumour Sample	Heterozygous	3:41266101..41266101
CTNNB1	ENST00000349496	1889107	1889107	p.S33C	c.98C>G	Central nervous system	Brain	NS	Primitive neuroectodermal tumour-medulloblastoma	NS	NS	23525311	-	Previously Reported	Tumour Sample	Heterozygous	3:41266101..41266101
CTNNB1	ENST00000349496	ICGC_MB14	1652826	p.S33C	c.98C>G	Central nervous system	Brain	NS	Primitive neuroectodermal tumour-medulloblastoma	Large cell	NS	22832583	379	Confirmed Somatic	Tumour Sample	Homozygous	3:41266101..41266101
CTNNB1	ENST00000349496	ICGC_MB46	1652849	p.S33C	c.98C>G	Central nervous system	Brain	NS	Primitive neuroectodermal tumour-medulloblastoma	NS	NS	22832583	379	Confirmed Somatic	Tumour Sample	Homozygous	3:41266101..41266101
CTNNB1	ENST00000349496	MB_Exm987	1652882	p.S33C	c.98C>G	Central nervous system	Brain	NS	Primitive neuroectodermal tumour-medulloblastoma	NS	NS	22832583	379	Confirmed Somatic	Tumour Sample	Homozygous	3:41266101..41266101
CTNNB1	ENST00000349496	MBRep_T64	1652924	p.S33C	c.98C>G	Central nervous system	Brain	NS	Primitive neuroectodermal tumour-medulloblastoma	NS	NS	22832583	379	Confirmed Somatic	Unknown	Homozygous	3:41266101..41266101
CTNNB1	ENST00000349496	M4	869627	p.S33C	c.98C>G	Central nervous system	Posterior fossa	NS	Primitive neuroectodermal tumour-medulloblastoma	Desmoplastic	NS	9500446	-	Confirmed Somatic	Tumour Sample	Unknown	3:41266101..41266101
CTNNB1	ENST00000349496	M43S	869628	p.S33C	c.98C>G	Central nervous system	Posterior fossa	NS	Primitive neuroectodermal tumour-medulloblastoma	Desmoplastic	NS	9500446	-	Confirmed Somatic	Tumour Sample	Unknown	3:41266101..41266101
CTNNB1	ENST00000349496	D230II	870352	p.S33C	c.98C>G	Central nervous system	Cerebellum	NS	Primitive neuroectodermal tumour-medulloblastoma	Classic	NS	11433413	-	Confirmed Somatic	Tumour Sample	Unknown	3:41266101..41266101
CTNNB1	ENST00000349496	1063893	1063893	p.S33C	c.98C>G	Central nervous system	Cerebellum	NS	Primitive neuroectodermal tumour-medulloblastoma	NS	NS	16685513	-	Previously Reported	Tumour Sample	Unknown	3:41266101..41266101
CTNNB1	ENST00000349496	1063894	1063894	p.S33C	c.98C>G	Central nervous system	Cerebellum	NS	Primitive neuroectodermal tumour-medulloblastoma	NS	NS	16685513	-	Previously Reported	Tumour Sample	Unknown	3:41266101..41266101
CTNNB1	ENST00000349496	MB0270	1184018	p.S33C	c.98C>G	Central nervous system	Brain	NS	Primitive neuroectodermal tumour-medulloblastoma	NS	NS	18769486	-	Previously Reported	Tumour Sample	Unknown	3:41266101..41266101
CTNNB1	ENST00000349496	MB0340	1184019	p.S33C	c.98C>G	Central nervous system	Brain	NS	Primitive neuroectodermal tumour-medulloblastoma	Classic	NS	18769486	-	Previously Reported	Tumour Sample	Unknown	3:41266101..41266101
CTNNB1	ENST00000349496	MB0372	1184022	p.S33C	c.98C>G	Central nervous system	Brain	NS	Primitive neuroectodermal tumour-medulloblastoma	Classic	NS	18769486	-	Previously Reported	Tumour Sample	Unknown	3:41266101..41266101
CTNNB1	ENST00000349496	1184164	1184164	p.S33C	c.98C>G	Central nervous system	Brain	NS	Primitive neuroectodermal tumour-medulloblastoma	Classic	NS	16567768	-	Previously Reported	Tumour Sample	Unknown	3:41266101..41266101
CTNNB1	ENST00000349496	1197903	1197903	p.S33C	c.98C>G	Central nervous system	NS	NS	Primitive neuroectodermal tumour-medulloblastoma	NS	NS	19293793	-	Previously Reported	Tumour Sample	Unknown	3:41266101..41266101
CTNNB1	ENST00000349496	1197904	1197904	p.S33C	c.98C>G	Central nervous system	NS	NS	Primitive neuroectodermal tumour-medulloblastoma	NS	NS	19293793	-	Previously Reported	Tumour Sample	Unknown	3:41266101..41266101
CTNNB1	ENST00000349496	1598002	1598002	p.S33C	c.98C>G	Central nervous system	Brain	NS	Primitive neuroectodermal tumour-medulloblastoma	Large cell	NS	20921458	-	Previously Reported	Tumour Sample	Unknown	3:41266101..41266101
CTNNB1	ENST00000349496	1839748	1839748	p.S33C	c.98C>G	Central nervous system	NS	NS	Primitive neuroectodermal tumour-medulloblastoma	NS	NS	23278988	-	Previously Reported	Tumour Sample	Unknown	3:41266101..41266101
CTNNB1	ENST00000349496	MB-147	1752567	p.S33C	c.98C>G	Central nervous system	Brain	NS	Primitive neuroectodermal tumour-medulloblastoma	WNT subtype	NS	22832581	422	Previously Reported	Tumour Sample	Unknown	3:41266101..41266101
CTNNB1	ENST00000349496	MB-418	1752582	p.S33C	c.98C>G	Central nervous system	Brain	NS	Primitive neuroectodermal tumour-medulloblastoma	WNT subtype	NS	22832581	422	Previously Reported	Tumour Sample	Unknown	3:41266101..41266101
CTNNB1	ENST00000349496	MB-498	1752586	p.S33C	c.98C>G	Central nervous system	Brain	NS	Primitive neuroectodermal tumour-medulloblastoma	WNT subtype	NS	22832581	422	Previously Reported	Tumour Sample	Unknown	3:41266101..41266101
CTNNB1	ENST00000349496	MB-505	1752588	p.S33C	c.98C>G	Central nervous system	Brain	NS	Primitive neuroectodermal tumour-medulloblastoma	WNT subtype	NS	22832581	422	Previously Reported	Tumour Sample	Unknown	3:41266101..41266101
CTNNB1	ENST00000349496	MB-521	1752590	p.S33C	c.98C>G	Central nervous system	Brain	NS	Primitive neuroectodermal tumour-medulloblastoma	WNT subtype	NS	22832581	422	Previously Reported	Tumour Sample	Unknown	3:41266101..41266101
CTNNB1	ENST00000349496	MB-1198	1752612	p.S33C	c.98C>G	Central nervous system	Brain	NS	Primitive neuroectodermal tumour-medulloblastoma	WNT subtype	NS	22832581	422	Previously Reported	Tumour Sample	Unknown	3:41266101..41266101
CTNNB1	ENST00000349496	MB-1255	1752615	p.S33C	c.98C>G	Central nervous system	Brain	NS	Primitive neuroectodermal tumour-medulloblastoma	WNT subtype	NS	22832581	422	Previously Reported	Tumour Sample	Unknown	3:41266101..41266101
CTNNB1	ENST00000349496	MB-1299	1752618	p.S33C	c.98C>G	Central nervous system	Brain	NS	Primitive neuroectodermal tumour-medulloblastoma	WNT subtype	NS	22832581	422	Previously Reported	Tumour Sample	Unknown	3:41266101..41266101
CTNNB1	ENST00000349496	MB-1355	1752623	p.S33C	c.98C>G	Central nervous system	Brain	NS	Primitive neuroectodermal tumour-medulloblastoma	WNT subtype	NS	22832581	422	Previously Reported	Tumour Sample	Unknown	3:41266101..41266101
CTNNB1	ENST00000349496	MD-292	1735473	p.G34R	c.100G>C	Central nervous system	Brain	NS	Primitive neuroectodermal tumour-medulloblastoma	NS	NS	22820256	402	Confirmed Somatic	Tumour Sample	Unknown	3:41266103..41266103
CTNNB1	ENST00000349496	1197870	1197870	p.G34R	c.100G>C	Central nervous system	NS	NS	Primitive neuroectodermal tumour-medulloblastoma	NS	NS	19293793	-	Previously Reported	Tumour Sample	Unknown	3:41266103..41266103
CTNNB1	ENST00000349496	1472639	1472639	p.G34R	c.100G>A	Central nervous system	Brain	NS	Primitive neuroectodermal tumour-medulloblastoma	Classic	NS	21060032	-	Previously Reported	Tumour Sample	Heterozygous	3:41266103..41266103
CTNNB1	ENST00000349496	1472641	1472641	p.G34R	c.100G>A	Central nervous system	Brain	NS	Primitive neuroectodermal tumour-medulloblastoma	Classic	NS	21060032	-	Previously Reported	Tumour Sample	Heterozygous	3:41266103..41266103
CTNNB1	ENST00000349496	1472683	1472683	p.G34R	c.100G>A	Central nervous system	Brain	NS	Primitive neuroectodermal tumour-medulloblastoma	Classic	NS	21060032	-	Previously Reported	Tumour Sample	Heterozygous	3:41266103..41266103
CTNNB1	ENST00000349496	1889108	1889108	p.G34R	c.100G>A	Central nervous system	Brain	NS	Primitive neuroectodermal tumour-medulloblastoma	NS	NS	23525311	-	Previously Reported	Tumour Sample	Heterozygous	3:41266103..41266103
CTNNB1	ENST00000349496	ICGC_MB31	1652839	p.G34R	c.100G>A	Central nervous system	Brain	NS	Primitive neuroectodermal tumour-medulloblastoma	NS	NS	22832583	379	Confirmed Somatic	Tumour Sample	Homozygous	3:41266103..41266103
CTNNB1	ENST00000349496	MBRep_T63	1652923	p.G34R	c.100G>A	Central nervous system	Brain	NS	Primitive neuroectodermal tumour-medulloblastoma	Large cell	NS	22832583	379	Previously Reported	Unknown	Homozygous	3:41266103..41266103
CTNNB1	ENST00000349496	SJMB001	1732871	p.G34R	c.100G>A	Central nervous system	Brainstem	NS	Primitive neuroectodermal tumour-medulloblastoma	WNT subtype	NS	22722829	401	Confirmed Somatic	Tumour Sample	Unknown	3:41266103..41266103
CTNNB1	ENST00000349496	MD-290	1735397	p.G34R	c.100G>A	Central nervous system	Brain	NS	Primitive neuroectodermal tumour-medulloblastoma	NS	NS	22820256	402	Confirmed Somatic	Tumour Sample	Unknown	3:41266103..41266103
CTNNB1	ENST00000349496	MB0425	1184024	p.G34R	c.100G>A	Central nervous system	Brain	NS	Primitive neuroectodermal tumour-medulloblastoma	Classic	NS	18769486	-	Previously Reported	Tumour Sample	Unknown	3:41266103..41266103
CTNNB1	ENST00000349496	1598000	1598000	p.G34R	c.100G>A	Central nervous system	Brain	NS	Primitive neuroectodermal tumour-medulloblastoma	Classic	NS	20921458	-	Previously Reported	Tumour Sample	Unknown	3:41266103..41266103
CTNNB1	ENST00000349496	1598004	1598004	p.G34R	c.100G>A	Central nervous system	Brain	NS	Primitive neuroectodermal tumour-medulloblastoma	Classic	NS	20921458	-	Previously Reported	Tumour Sample	Unknown	3:41266103..41266103
CTNNB1	ENST00000349496	1598020	1598020	p.G34R	c.100G>A	Central nervous system	Brain	NS	Primitive neuroectodermal tumour-medulloblastoma	Classic	NS	20921458	-	Previously Reported	Tumour Sample	Unknown	3:41266103..41266103
CTNNB1	ENST00000349496	MB-178	1752568	p.G34R	c.100G>A	Central nervous system	Brain	NS	Primitive neuroectodermal tumour-medulloblastoma	WNT subtype	NS	22832581	422	Previously Reported	Tumour Sample	Unknown	3:41266103..41266103
CTNNB1	ENST00000349496	MB-496	1752585	p.G34R	c.100G>A	Central nervous system	Brain	NS	Primitive neuroectodermal tumour-medulloblastoma	WNT subtype	NS	22832581	422	Previously Reported	Tumour Sample	Unknown	3:41266103..41266103
CTNNB1	ENST00000349496	MB-502	1752587	p.G34R	c.100G>A	Central nervous system	Brain	NS	Primitive neuroectodermal tumour-medulloblastoma	WNT subtype	NS	22832581	422	Previously Reported	Tumour Sample	Unknown	3:41266103..41266103
CTNNB1	ENST00000349496	MB-812	1752597	p.G34R	c.100G>A	Central nervous system	Brain	NS	Primitive neuroectodermal tumour-medulloblastoma	WNT subtype	NS	22832581	422	Previously Reported	Tumour Sample	Unknown	3:41266103..41266103
CTNNB1	ENST00000349496	MB-828	1752598	p.G34R	c.100G>A	Central nervous system	Brain	NS	Primitive neuroectodermal tumour-medulloblastoma	WNT subtype	NS	22832581	422	Previously Reported	Tumour Sample	Unknown	3:41266103..41266103
CTNNB1	ENST00000349496	MB-1380	1752625	p.G34R	c.100G>A	Central nervous system	Brain	NS	Primitive neuroectodermal tumour-medulloblastoma	WNT subtype	NS	22832581	422	Previously Reported	Tumour Sample	Unknown	3:41266103..41266103
CTNNB1	ENST00000349496	1516657	1516657	p.G34V	c.101G>T	Central nervous system	Parietal lobe	NS	Glioma	Ependymoblastoma Grade IV	NS	21073496	-	Previously Reported	Tumour Sample	Homozygous	3:41266104..41266104
CTNNB1	ENST00000349496	stP4	870355	p.G34V	c.101G>T	Central nervous system	Supratentorial	NS	Primitive neuroectodermal tumour-medulloblastoma	NS	NS	11433413	-	Confirmed Somatic	Tumour Sample	Unknown	3:41266104..41266104
CTNNB1	ENST00000349496	1184162	1184162	p.G34V	c.101G>T	Central nervous system	Brain	NS	Primitive neuroectodermal tumour-medulloblastoma	Classic	NS	16567768	-	Previously Reported	Tumour Sample	Unknown	3:41266104..41266104
CTNNB1	ENST00000349496	1598006	1598006	p.G34V	c.101G>T	Central nervous system	Brain	NS	Primitive neuroectodermal tumour-medulloblastoma	Classic	NS	20921458	-	Previously Reported	Tumour Sample	Unknown	3:41266104..41266104
CTNNB1	ENST00000349496	1598023	1598023	p.G34V	c.101G>T	Central nervous system	Brain	NS	Primitive neuroectodermal tumour-medulloblastoma	Classic	NS	20921458	-	Previously Reported	Tumour Sample	Unknown	3:41266104..41266104
CTNNB1	ENST00000349496	1041549	1041549	p.G34E	c.101G>A	Central nervous system	Brain	NS	Primitive neuroectodermal tumour-medulloblastoma	NS	NS	16258095	-	Previously Reported	Tumour Sample	Heterozygous	3:41266104..41266104
CTNNB1	ENST00000349496	1472682	1472682	p.G34E	c.101G>A	Central nervous system	Brain	NS	Primitive neuroectodermal tumour-medulloblastoma	Classic	NS	21060032	-	Previously Reported	Tumour Sample	Heterozygous	3:41266104..41266104
CTNNB1	ENST00000349496	1063899	1063899	p.G34E	c.101G>A	Central nervous system	Cerebellum	NS	Primitive neuroectodermal tumour-medulloblastoma	NS	NS	16685513	-	Previously Reported	Tumour Sample	Unknown	3:41266104..41266104
CTNNB1	ENST00000349496	1071818	1071818	p.G34E	c.101G>A	Central nervous system	Brain	NS	Primitive neuroectodermal tumour-medulloblastoma	NS	NS	17172831	-	Previously Reported	Tumour Sample	Unknown	3:41266104..41266104
CTNNB1	ENST00000349496	1071837	1071837	p.G34E	c.101G>A	Central nervous system	Brain	NS	Primitive neuroectodermal tumour-medulloblastoma	Classic	NS	17172831	-	Previously Reported	Tumour Sample	Unknown	3:41266104..41266104
CTNNB1	ENST00000349496	MB0371	1184021	p.G34E	c.101G>A	Central nervous system	Brain	NS	Primitive neuroectodermal tumour-medulloblastoma	Classic	NS	18769486	-	Previously Reported	Tumour Sample	Unknown	3:41266104..41266104
CTNNB1	ENST00000349496	1184163	1184163	p.G34E	c.101G>A	Central nervous system	Brain	NS	Primitive neuroectodermal tumour-medulloblastoma	Classic	NS	16567768	-	Previously Reported	Tumour Sample	Unknown	3:41266104..41266104
CTNNB1	ENST00000349496	1197905	1197905	p.G34E	c.101G>A	Central nervous system	NS	NS	Primitive neuroectodermal tumour-medulloblastoma	NS	NS	19293793	-	Previously Reported	Tumour Sample	Unknown	3:41266104..41266104
CTNNB1	ENST00000349496	1598001	1598001	p.G34E	c.101G>A	Central nervous system	Brain	NS	Primitive neuroectodermal tumour-medulloblastoma	Classic	NS	20921458	-	Previously Reported	Tumour Sample	Unknown	3:41266104..41266104
CTNNB1	ENST00000349496	MB-15	1752563	p.G34E	c.101G>A	Central nervous system	Brain	NS	Primitive neuroectodermal tumour-medulloblastoma	WNT subtype	NS	22832581	422	Previously Reported	Tumour Sample	Unknown	3:41266104..41266104
CTNNB1	ENST00000349496	MB-128	1752565	p.G34E	c.101G>A	Central nervous system	Brain	NS	Primitive neuroectodermal tumour-medulloblastoma	WNT subtype	NS	22832581	422	Previously Reported	Tumour Sample	Unknown	3:41266104..41266104
CTNNB1	ENST00000349496	MB-191	1752570	p.G34E	c.101G>A	Central nervous system	Brain	NS	Primitive neuroectodermal tumour-medulloblastoma	WNT subtype	NS	22832581	422	Previously Reported	Tumour Sample	Unknown	3:41266104..41266104
CTNNB1	ENST00000349496	MB-336	1752576	p.G34E	c.101G>A	Central nervous system	Brain	NS	Primitive neuroectodermal tumour-medulloblastoma	WNT subtype	NS	22832581	422	Previously Reported	Tumour Sample	Unknown	3:41266104..41266104
CTNNB1	ENST00000349496	MB-662	1752591	p.G34E	c.101G>A	Central nervous system	Brain	NS	Primitive neuroectodermal tumour-medulloblastoma	WNT subtype	NS	22832581	422	Previously Reported	Tumour Sample	Unknown	3:41266104..41266104
CTNNB1	ENST00000349496	MB-670	1752592	p.G34E	c.101G>A	Central nervous system	Brain	NS	Primitive neuroectodermal tumour-medulloblastoma	WNT subtype	NS	22832581	422	Previously Reported	Tumour Sample	Unknown	3:41266104..41266104
CTNNB1	ENST00000349496	1509116	1509116	p.I35S	c.104T>G	Central nervous system	Brain	NS	Primitive neuroectodermal tumour-medulloblastoma	NS	NS	21358093	-	Previously Reported	Tumour Sample	Heterozygous	3:41266107..41266107
CTNNB1	ENST00000349496	1472668	1472668	p.S37A	c.109T>G	Central nervous system	Brain	NS	Primitive neuroectodermal tumour-medulloblastoma	Classic	NS	21060032	-	Previously Reported	Tumour Sample	Heterozygous	3:41266112..41266112
CTNNB1	ENST00000349496	E2261	872231	p.S37A	c.109T>G	Central nervous system	Cerebellum	NS	Primitive neuroectodermal tumour-medulloblastoma	NS	NS	10666372	-	Previously Reported	Unknown	Unknown	3:41266112..41266112
CTNNB1	ENST00000349496	MB-1237	1752614	p.S37A	c.109T>G	Central nervous system	Brain	NS	Primitive neuroectodermal tumour-medulloblastoma	WNT subtype	NS	22832581	422	Previously Reported	Tumour Sample	Unknown	3:41266112..41266112
CTNNB1	ENST00000349496	1472671	1472671	p.S37P	c.109T>C	Central nervous system	Brain	NS	Primitive neuroectodermal tumour-medulloblastoma	Classic	NS	21060032	-	Previously Reported	Tumour Sample	Heterozygous	3:41266112..41266112
CTNNB1	ENST00000349496	1472675	1472675	p.S37P	c.109T>C	Central nervous system	Brain	NS	Primitive neuroectodermal tumour-medulloblastoma	Classic	NS	21060032	-	Previously Reported	Tumour Sample	Heterozygous	3:41266112..41266112
CTNNB1	ENST00000349496	1509108	1509108	p.S37P	c.109T>C	Central nervous system	Brain	NS	Primitive neuroectodermal tumour-medulloblastoma	NS	NS	21358093	-	Previously Reported	Tumour Sample	Heterozygous	3:41266112..41266112
CTNNB1	ENST00000349496	MD-144	1735435	p.S37P	c.109T>C	Central nervous system	Brain	NS	Primitive neuroectodermal tumour-medulloblastoma	NS	NS	22820256	402	Confirmed Somatic	Tumour Sample	Unknown	3:41266112..41266112
CTNNB1	ENST00000349496	MB-303	1752573	p.S37P	c.109T>C	Central nervous system	Brain	NS	Primitive neuroectodermal tumour-medulloblastoma	WNT subtype	NS	22832581	422	Previously Reported	Tumour Sample	Unknown	3:41266112..41266112
CTNNB1	ENST00000349496	1472661	1472661	p.S37F	c.110C>T	Central nervous system	Brain	NS	Primitive neuroectodermal tumour-medulloblastoma	Classic	NS	21060032	-	Previously Reported	Tumour Sample	Heterozygous	3:41266113..41266113
CTNNB1	ENST00000349496	1509111	1509111	p.S37F	c.110C>T	Central nervous system	Brain	NS	Primitive neuroectodermal tumour-medulloblastoma	NS	NS	21358093	-	Previously Reported	Tumour Sample	Heterozygous	3:41266113..41266113
CTNNB1	ENST00000349496	MBRep_T56	1652918	p.S37F	c.110C>T	Central nervous system	Brain	NS	Primitive neuroectodermal tumour-medulloblastoma	NS	NS	22832583	379	Confirmed Somatic	Unknown	Homozygous	3:41266113..41266113
CTNNB1	ENST00000349496	SJMB129	1732869	p.S37F	c.110C>T	Central nervous system	Brainstem	NS	Primitive neuroectodermal tumour-medulloblastoma	WNT subtype	NS	22722829	401	Confirmed Somatic	Tumour Sample	Unknown	3:41266113..41266113
CTNNB1	ENST00000349496	1071819	1071819	p.S37F	c.110C>T	Central nervous system	Brain	NS	Primitive neuroectodermal tumour-medulloblastoma	NS	NS	17172831	-	Previously Reported	Tumour Sample	Unknown	3:41266113..41266113
CTNNB1	ENST00000349496	MB0379	1184023	p.S37F	c.110C>T	Central nervous system	Brain	NS	Primitive neuroectodermal tumour-medulloblastoma	Classic	NS	18769486	-	Previously Reported	Tumour Sample	Unknown	3:41266113..41266113
CTNNB1	ENST00000349496	1839743	1839743	p.S37F	c.110C>T	Central nervous system	NS	NS	Primitive neuroectodermal tumour-medulloblastoma	NS	NS	23278988	-	Previously Reported	Tumour Sample	Unknown	3:41266113..41266113
CTNNB1	ENST00000349496	1839744	1839744	p.S37F	c.110C>T	Central nervous system	NS	NS	Primitive neuroectodermal tumour-medulloblastoma	NS	NS	23278988	-	Previously Reported	Tumour Sample	Unknown	3:41266113..41266113
CTNNB1	ENST00000349496	1839745	1839745	p.S37F	c.110C>T	Central nervous system	NS	NS	Primitive neuroectodermal tumour-medulloblastoma	NS	NS	23278988	-	Previously Reported	Tumour Sample	Unknown	3:41266113..41266113
CTNNB1	ENST00000349496	1839746	1839746	p.S37F	c.110C>T	Central nervous system	NS	NS	Primitive neuroectodermal tumour-medulloblastoma	NS	NS	23278988	-	Previously Reported	Tumour Sample	Unknown	3:41266113..41266113
CTNNB1	ENST00000349496	MB-328	1752575	p.S37F	c.110C>T	Central nervous system	Brain	NS	Primitive neuroectodermal tumour-medulloblastoma	WNT subtype	NS	22832581	422	Previously Reported	Tumour Sample	Unknown	3:41266113..41266113
CTNNB1	ENST00000349496	MB-873	1752599	p.S37F	c.110C>T	Central nervous system	Brain	NS	Primitive neuroectodermal tumour-medulloblastoma	WNT subtype	NS	22832581	422	Previously Reported	Tumour Sample	Unknown	3:41266113..41266113
CTNNB1	ENST00000349496	MB-1171	1752611	p.S37F	c.110C>T	Central nervous system	Brain	NS	Primitive neuroectodermal tumour-medulloblastoma	WNT subtype	NS	22832581	422	Previously Reported	Tumour Sample	Unknown	3:41266113..41266113
CTNNB1	ENST00000349496	MB-1235	1752613	p.S37F	c.110C>T	Central nervous system	Brain	NS	Primitive neuroectodermal tumour-medulloblastoma	WNT subtype	NS	22832581	422	Previously Reported	Tumour Sample	Unknown	3:41266113..41266113
CTNNB1	ENST00000349496	1041550	1041550	p.S37Y	c.110C>A	Central nervous system	Brain	NS	Primitive neuroectodermal tumour-medulloblastoma	NS	NS	16258095	-	Previously Reported	Tumour Sample	Heterozygous	3:41266113..41266113
CTNNB1	ENST00000349496	1472673	1472673	p.S37Y	c.110C>A	Central nervous system	Brain	NS	Primitive neuroectodermal tumour-medulloblastoma	Classic	NS	21060032	-	Previously Reported	Tumour Sample	Heterozygous	3:41266113..41266113
CTNNB1	ENST00000349496	ICGC_MB20	1652832	p.S37Y	c.110C>A	Central nervous system	Brain	NS	Primitive neuroectodermal tumour-medulloblastoma	NS	NS	22832583	379	Confirmed Somatic	Tumour Sample	Homozygous	3:41266113..41266113
CTNNB1	ENST00000349496	MBRep_T35	1652900	p.S37Y	c.110C>A	Central nervous system	Brain	NS	Primitive neuroectodermal tumour-medulloblastoma	NS	NS	22832583	379	Confirmed Somatic	Unknown	Homozygous	3:41266113..41266113
CTNNB1	ENST00000349496	SJMB106	1732870	p.S37Y	c.110C>A	Central nervous system	Brainstem	NS	Primitive neuroectodermal tumour-medulloblastoma	WNT subtype	NS	22722829	401	Confirmed Somatic	Tumour Sample	Unknown	3:41266113..41266113
CTNNB1	ENST00000349496	1071836	1071836	p.S37Y	c.110C>A	Central nervous system	Brain	NS	Primitive neuroectodermal tumour-medulloblastoma	Classic	NS	17172831	-	Previously Reported	Tumour Sample	Unknown	3:41266113..41266113
CTNNB1	ENST00000349496	1598019	1598019	p.S37Y	c.110C>A	Central nervous system	Brain	NS	Primitive neuroectodermal tumour-medulloblastoma	Classic	NS	20921458	-	Previously Reported	Tumour Sample	Unknown	3:41266113..41266113
CTNNB1	ENST00000349496	MB-408	1752580	p.S37Y	c.110C>A	Central nervous system	Brain	NS	Primitive neuroectodermal tumour-medulloblastoma	WNT subtype	NS	22832581	422	Previously Reported	Tumour Sample	Unknown	3:41266113..41266113
CTNNB1	ENST00000349496	MB-695	1752593	p.S37Y	c.110C>A	Central nervous system	Brain	NS	Primitive neuroectodermal tumour-medulloblastoma	WNT subtype	NS	22832581	422	Previously Reported	Tumour Sample	Unknown	3:41266113..41266113
CTNNB1	ENST00000349496	MB-719	1752595	p.S37Y	c.110C>A	Central nervous system	Brain	NS	Primitive neuroectodermal tumour-medulloblastoma	WNT subtype	NS	22832581	422	Previously Reported	Tumour Sample	Unknown	3:41266113..41266113
CTNNB1	ENST00000349496	MB228PT	1512997	p.S37C	c.110C>G	Central nervous system	Medulla	NS	Primitive neuroectodermal tumour-medulloblastoma	Classic	NS	21163964	334	Confirmed Somatic	Tumour Sample	Heterozygous	3:41266113..41266113
CTNNB1	ENST00000349496	910713	910713	p.S37C	c.110C>G	Central nervous system	Brain	NS	Primitive neuroectodermal tumour-medulloblastoma	NS	NS	15176713	-	Previously Reported	Unknown	Heterozygous	3:41266113..41266113
CTNNB1	ENST00000349496	1041551	1041551	p.S37C	c.110C>G	Central nervous system	Brain	NS	Primitive neuroectodermal tumour-medulloblastoma	NS	NS	16258095	-	Previously Reported	Tumour Sample	Heterozygous	3:41266113..41266113
CTNNB1	ENST00000349496	D322	870354	p.S37C	c.110C>G	Central nervous system	Cerebellum	NS	Primitive neuroectodermal tumour-medulloblastoma	Desmoplastic	NS	11433413	-	Confirmed Somatic	Tumour Sample	Unknown	3:41266113..41266113
CTNNB1	ENST00000349496	M18S	869629	p.S37C	c.110C>G	Central nervous system	Posterior fossa	NS	Primitive neuroectodermal tumour-medulloblastoma	Desmoplastic	NS	9500446	-	Previously Reported	Tumour Sample	Unknown	3:41266113..41266113
CTNNB1	ENST00000349496	1071838	1071838	p.S37C	c.110C>G	Central nervous system	Brain	NS	Primitive neuroectodermal tumour-medulloblastoma	Large cell	NS	17172831	-	Previously Reported	Tumour Sample	Unknown	3:41266113..41266113
CTNNB1	ENST00000349496	MB-449	1752583	p.S37C	c.110C>G	Central nervous system	Brain	NS	Primitive neuroectodermal tumour-medulloblastoma	WNT subtype	NS	22832581	422	Previously Reported	Tumour Sample	Unknown	3:41266113..41266113
CTNNB1	ENST00000349496	MB-1169	1752610	p.S37C	c.110C>G	Central nervous system	Brain	NS	Primitive neuroectodermal tumour-medulloblastoma	WNT subtype	NS	22832581	422	Previously Reported	Tumour Sample	Unknown	3:41266113..41266113
CTNNB1	ENST00000349496	1197903	1197903	p.T40S	c.119C>G	Central nervous system	NS	NS	Primitive neuroectodermal tumour-medulloblastoma	NS	NS	19293793	-	Variant of unknown origin	Tumour Sample	Unknown	3:41266122..41266122
CTNNB1	ENST00000349496	1472658	1472658	p.T41A	c.121A>G	Central nervous system	Brain	NS	Primitive neuroectodermal tumour-medulloblastoma	Desmoplastic	NS	21060032	-	Previously Reported	Tumour Sample	Heterozygous	3:41266124..41266124
CTNNB1	ENST00000349496	1472659	1472659	p.S45F	c.134C>T	Central nervous system	Brain	NS	Primitive neuroectodermal tumour-medulloblastoma	Classic	NS	21060032	-	Previously Reported	Tumour Sample	Heterozygous	3:41266137..41266137
CTNNB1	ENST00000349496	MB-407	1752579	p.S45F	c.134C>T	Central nervous system	Brain	NS	Primitive neuroectodermal tumour-medulloblastoma	WNT subtype	NS	22832581	422	Previously Reported	Tumour Sample	Unknown	3:41266137..41266137
CTNNB1	ENST00000349496	1472680	1472680	p.G50D	c.149G>A	Central nervous system	Brain	NS	Primitive neuroectodermal tumour-medulloblastoma	Classic	NS	21060032	-	Variant of unknown origin	Tumour Sample	Heterozygous	3:41266152..41266152
CTNNB1	ENST00000349496	TCGA-02-0015-01	1337761	p.A638T	c.1912G>A	Central nervous system	Brain	NS	Glioma	Astrocytoma Grade IV	Glioblastoma multiforme	18772890	473	Confirmed Somatic	Tumour Sample	Heterozygous	3:41277948..41277948
CTNNB1	ENST00000349496	MB127	1191863	p.D32Y	c.?	Central nervous system	Brain	NS	Primitive neuroectodermal tumour-medulloblastoma	Classic	NS	19197950	-	Previously Reported	Tumour Sample	Unknown	-
CTNNB1	ENST00000349496	1479465	1479465	p.D32G	c.?	Central nervous system	Brainstem	NS	Primitive neuroectodermal tumour-medulloblastoma	WNT subtype	NS	21150899	-	Previously Reported	Tumour Sample	Unknown	-
CTNNB1	ENST00000349496	MB77	1191860	p.S33F	c.?	Central nervous system	Brain	NS	Primitive neuroectodermal tumour-medulloblastoma	Classic	NS	19197950	-	Previously Reported	Tumour Sample	Unknown	-
CTNNB1	ENST00000349496	MB116	1191861	p.S33F	c.?	Central nervous system	Brain	NS	Primitive neuroectodermal tumour-medulloblastoma	Classic	NS	19197950	-	Previously Reported	Tumour Sample	Unknown	-
CTNNB1	ENST00000349496	MB133	1191864	p.S33F	c.?	Central nervous system	Brain	NS	Primitive neuroectodermal tumour-medulloblastoma	Classic	NS	19197950	-	Previously Reported	Tumour Sample	Unknown	-
CTNNB1	ENST00000349496	1479466	1479466	p.S33Y	c.?	Central nervous system	Brainstem	NS	Primitive neuroectodermal tumour-medulloblastoma	WNT subtype	NS	21150899	-	Variant of unknown origin	Tumour Sample	Unknown	-
CTNNB1	ENST00000349496	1479471	1479471	p.S33C	c.?	Central nervous system	Brain	NS	Primitive neuroectodermal tumour-medulloblastoma	Classic	NS	21150899	-	Previously Reported	Unknown	Homozygous	-
CTNNB1	ENST00000349496	MB67	1191859	p.G34R	c.?	Central nervous system	Brain	NS	Primitive neuroectodermal tumour-medulloblastoma	Classic	NS	19197950	-	Previously Reported	Tumour Sample	Unknown	-
CTNNB1	ENST00000349496	1479467	1479467	p.G34R	c.?	Central nervous system	Brainstem	NS	Primitive neuroectodermal tumour-medulloblastoma	WNT subtype	NS	21150899	-	Previously Reported	Tumour Sample	Unknown	-
CTNNB1	ENST00000349496	1479468	1479468	p.G34R	c.?	Central nervous system	Brainstem	NS	Primitive neuroectodermal tumour-medulloblastoma	WNT subtype	NS	21150899	-	Previously Reported	Tumour Sample	Unknown	-
CTNNB1	ENST00000349496	MB120	1191862	p.I35K	c.?	Central nervous system	Brain	NS	Primitive neuroectodermal tumour-medulloblastoma	Classic	NS	19197950	-	Variant of unknown origin	Tumour Sample	Unknown	-
CTNNB1	ENST00000349496	1479464	1479464	p.S37C	c.?	Central nervous system	Brainstem	NS	Primitive neuroectodermal tumour-medulloblastoma	WNT subtype	NS	21150899	-	Previously Reported	Tumour Sample	Unknown	-
CTNNB1	ENST00000349496	1479470	1479470	p.S37F	c.?	Central nervous system	Brain	NS	Primitive neuroectodermal tumour-medulloblastoma	Classic	NS	21150899	-	Variant of unknown origin	Unknown	Unknown	-
CTNNB1	ENST00000349496	159T	1434218	p.D32Y	c.94G>T	Endometrium	NS	NS	Carcinoma	NS	NS	18552176	-	Confirmed Somatic	Tumour Sample	Heterozygous	3:41266097..41266097
CTNNB1	ENST00000349496	1041970	1041970	p.D32Y	c.94G>T	Endometrium	NS	NS	Hyperplasia	Complex-atypical	NS	16160475	-	Previously Reported	Tumour Sample	Heterozygous	3:41266097..41266097
CTNNB1	ENST00000349496	1041971	1041971	p.D32Y	c.94G>T	Endometrium	NS	NS	Hyperplasia	Complex-atypical	NS	16160475	-	Previously Reported	Tumour Sample	Heterozygous	3:41266097..41266097
CTNNB1	ENST00000349496	TCGA-A5-A0GX-01	1783320	p.D32Y	c.94G>T	Endometrium	NS	NS	Carcinoma	Endometrioid carcinoma	NS	-	419	Previously Reported	Tumour Sample	Homozygous	3:41266097..41266097
CTNNB1	ENST00000349496	TCGA-B5-A0K6-01	1783395	p.D32Y	c.94G>T	Endometrium	NS	NS	Carcinoma	Endometrioid carcinoma	NS	-	419	Previously Reported	Tumour Sample	Homozygous	3:41266097..41266097
CTNNB1	ENST00000349496	TCGA-BG-A0W2-01	1783445	p.D32Y	c.94G>T	Endometrium	NS	NS	Carcinoma	Endometrioid carcinoma	NS	-	419	Previously Reported	Tumour Sample	Homozygous	3:41266097..41266097
CTNNB1	ENST00000349496	TCGA-D1-A17S-01	1783535	p.D32Y	c.94G>T	Endometrium	NS	NS	Carcinoma	Endometrioid carcinoma	NS	-	419	Previously Reported	Tumour Sample	Homozygous	3:41266097..41266097
CTNNB1	ENST00000349496	ET-191	867684	p.D32Y	c.94G>T	Endometrium	NS	NS	Carcinoma	Endometrioid carcinoma	NS	11957146	-	Confirmed Somatic	Tumour Sample	Unknown	3:41266097..41266097
CTNNB1	ENST00000349496	mir-37	868320	p.D32Y	c.94G>T	Endometrium	NS	NS	Carcinoma	Endometrioid carcinoma	NS	10416591	-	Confirmed Somatic	Tumour Sample	Unknown	3:41266097..41266097
CTNNB1	ENST00000349496	mir-38	868321	p.D32Y	c.94G>T	Endometrium	NS	NS	Carcinoma	Squamous cell carcinoma	NS	10416591	-	Confirmed Somatic	Tumour Sample	Unknown	3:41266097..41266097
CTNNB1	ENST00000349496	mir-39	868322	p.D32Y	c.94G>T	Endometrium	NS	NS	Hyperplasia	Complex	NS	10416591	-	Confirmed Somatic	Tumour Sample	Unknown	3:41266097..41266097
CTNNB1	ENST00000349496	sch-1	870791	p.D32Y	c.94G>T	Endometrium	NS	NS	Carcinoma	Endometrioid carcinoma	NS	11048799	-	Confirmed Somatic	Tumour Sample	Unknown	3:41266097..41266097
CTNNB1	ENST00000349496	sch-4	870794	p.D32Y	c.94G>T	Endometrium	NS	NS	Carcinoma	Endometrioid carcinoma	NS	11048799	-	Confirmed Somatic	Tumour Sample	Unknown	3:41266097..41266097
CTNNB1	ENST00000349496	M9	877554	p.D32Y	c.94G>T	Endometrium	NS	NS	Carcinoma	Endometrioid carcinoma	NS	11329142	-	Confirmed Somatic	Tumour Sample	Unknown	3:41266097..41266097
CTNNB1	ENST00000349496	M23	877567	p.D32Y	c.94G>T	Endometrium	NS	NS	Carcinoma	Endometrioid carcinoma	NS	11329142	-	Confirmed Somatic	Tumour Sample	Unknown	3:41266097..41266097
CTNNB1	ENST00000349496	S27	877595	p.D32Y	c.94G>T	Endometrium	NS	NS	Carcinoma	Endometrioid carcinoma	NS	11329142	-	Confirmed Somatic	Tumour Sample	Unknown	3:41266097..41266097
CTNNB1	ENST00000349496	212	1993386	p.D32Y	c.94G>T	Endometrium	NS	NS	Carcinoma	Endometrioid carcinoma	NS	21726664	498	Confirmed Somatic	Tumour Sample	Unknown	3:41266097..41266097
CTNNB1	ENST00000349496	E22192	873732	p.D32Y	c.94G>T	Endometrium	NS	NS	Carcinoma	Endometrioid carcinoma	NS	12708483	-	Previously Reported	Tumour Sample	Unknown	3:41266097..41266097
CTNNB1	ENST00000349496	E22193	873733	p.D32Y	c.94G>T	Endometrium	NS	NS	Carcinoma	Endometrioid carcinoma	NS	12708483	-	Previously Reported	Tumour Sample	Unknown	3:41266097..41266097
CTNNB1	ENST00000349496	E22196	873736	p.D32Y	c.94G>T	Endometrium	NS	NS	Carcinoma	Endometrioid carcinoma	NS	12708483	-	Previously Reported	Tumour Sample	Unknown	3:41266097..41266097
CTNNB1	ENST00000349496	E22199	873739	p.D32Y	c.94G>T	Endometrium	NS	NS	Carcinoma	Endometrioid carcinoma	NS	12708483	-	Previously Reported	Tumour Sample	Unknown	3:41266097..41266097
CTNNB1	ENST00000349496	E22200	873740	p.D32Y	c.94G>T	Endometrium	NS	NS	Carcinoma	Endometrioid carcinoma	NS	12708483	-	Previously Reported	Tumour Sample	Unknown	3:41266097..41266097
CTNNB1	ENST00000349496	E13772	891778	p.D32Y	c.94G>T	Endometrium	NS	NS	Carcinoma	Endometrioid carcinoma	NS	11329142	-	Previously Reported	Tumour Sample	Unknown	3:41266097..41266097
CTNNB1	ENST00000349496	E13785	891784	p.D32Y	c.94G>T	Endometrium	NS	NS	Carcinoma	Endometrioid carcinoma	NS	11329142	-	Previously Reported	Tumour Sample	Unknown	3:41266097..41266097
CTNNB1	ENST00000349496	1120980	1120980	p.D32Y	c.94G>T	Endometrium	NS	NS	Carcinoma	Endometrioid carcinoma	NS	18500270	-	Previously Reported	Tumour Sample	Unknown	3:41266097..41266097
CTNNB1	ENST00000349496	1487077	1487077	p.D32Y	c.94G>T	Endometrium	NS	NS	Carcinoma	Carcinosarcoma-malignant mesodermal mixed tumour	NS	21168197	-	Previously Reported	Tumour Sample	Unknown	3:41266097..41266097
CTNNB1	ENST00000349496	mir-33	868316	p.D32H	c.94G>C	Endometrium	NS	NS	Carcinoma	Endometrioid carcinoma	NS	10416591	-	Confirmed Somatic	Tumour Sample	Unknown	3:41266097..41266097
CTNNB1	ENST00000349496	232	1993400	p.D32H	c.94G>C	Endometrium	NS	NS	Carcinoma	Endometrioid carcinoma	NS	21726664	498	Confirmed Somatic	Tumour Sample	Unknown	3:41266097..41266097
CTNNB1	ENST00000349496	6549	1993585	p.D32H	c.94G>C	Endometrium	NS	NS	Carcinoma	Endometrioid carcinoma	NS	21726664	498	Confirmed Somatic	Tumour Sample	Unknown	3:41266097..41266097
CTNNB1	ENST00000349496	E38323	875689	p.D32H	c.94G>C	Endometrium	NS	NS	Hyperplasia	Atypical	NS	12635138	-	Previously Reported	Tumour Sample	Unknown	3:41266097..41266097
CTNNB1	ENST00000349496	E12087	877899	p.D32H	c.94G>C	Endometrium	NS	NS	Carcinoma	Adenocarcinoma	NS	12111402	-	Previously Reported	Tumour Sample	Unknown	3:41266097..41266097
CTNNB1	ENST00000349496	TCGA-B5-A0JY-01	1783388	p.D32N	c.94G>A	Endometrium	NS	NS	Carcinoma	Endometrioid carcinoma	NS	-	419	Previously Reported	Tumour Sample	Heterozygous	3:41266097..41266097
CTNNB1	ENST00000349496	TCGA-A5-A0GV-01	1783318	p.D32N	c.94G>A	Endometrium	NS	NS	Carcinoma	Endometrioid carcinoma	NS	-	419	Previously Reported	Tumour Sample	Homozygous	3:41266097..41266097
CTNNB1	ENST00000349496	TCGA-AX-A05U-01	1783362	p.D32N	c.94G>A	Endometrium	NS	NS	Carcinoma	Endometrioid carcinoma	NS	-	419	Previously Reported	Tumour Sample	Homozygous	3:41266097..41266097
CTNNB1	ENST00000349496	TCGA-BG-A0VX-01	1783442	p.D32N	c.94G>A	Endometrium	NS	NS	Carcinoma	Endometrioid carcinoma	NS	-	419	Previously Reported	Tumour Sample	Homozygous	3:41266097..41266097
CTNNB1	ENST00000349496	TCGA-BS-A0T9-01	1783460	p.D32N	c.94G>A	Endometrium	NS	NS	Carcinoma	Endometrioid carcinoma	NS	-	419	Previously Reported	Tumour Sample	Homozygous	3:41266097..41266097
CTNNB1	ENST00000349496	TCGA-D1-A17M-01	1783531	p.D32N	c.94G>A	Endometrium	NS	NS	Carcinoma	Endometrioid carcinoma	NS	-	419	Previously Reported	Tumour Sample	Homozygous	3:41266097..41266097
CTNNB1	ENST00000349496	mir-22	868305	p.D32N	c.94G>A	Endometrium	NS	NS	Carcinoma	Undifferentiated carcinoma	NS	10416591	-	Confirmed Somatic	Tumour Sample	Unknown	3:41266097..41266097
CTNNB1	ENST00000349496	mir-27	868310	p.D32N	c.94G>A	Endometrium	NS	NS	Carcinoma	Endometrioid carcinoma	NS	10416591	-	Confirmed Somatic	Tumour Sample	Unknown	3:41266097..41266097
CTNNB1	ENST00000349496	E102	871530	p.D32N	c.94G>A	Endometrium	NS	NS	Carcinoma	Endometrioid carcinoma	NS	10671680	-	Confirmed Somatic	Tumour Sample	Unknown	3:41266097..41266097
CTNNB1	ENST00000349496	E16762	873437	p.D32N	c.94G>A	Endometrium	NS	NS	Carcinoma	Endometrioid carcinoma	NS	12439748	-	Confirmed Somatic	Tumour Sample	Unknown	3:41266097..41266097
CTNNB1	ENST00000349496	69	1993676	p.D32N	c.94G>A	Endometrium	NS	NS	Carcinoma	Endometrioid carcinoma	NS	21726664	498	Confirmed Somatic	Tumour Sample	Unknown	3:41266097..41266097
CTNNB1	ENST00000349496	E15809	738799	p.D32N	c.94G>A	Endometrium	NS	NS	Carcinoma	Endometrioid carcinoma	NS	12015762	-	Previously Reported	Tumour Sample	Unknown	3:41266097..41266097
CTNNB1	ENST00000349496	E22201	873741	p.D32N	c.94G>A	Endometrium	NS	NS	Carcinoma	Endometrioid carcinoma	NS	12708483	-	Previously Reported	Tumour Sample	Unknown	3:41266097..41266097
CTNNB1	ENST00000349496	TCGA-AP-A0LV-01	1783358	p.D32G	c.95A>G	Endometrium	NS	NS	Carcinoma	Endometrioid carcinoma	NS	-	419	Previously Reported	Tumour Sample	Homozygous	3:41266098..41266098
CTNNB1	ENST00000349496	TCGA-BK-A0CB-01	1783456	p.D32G	c.95A>G	Endometrium	NS	NS	Carcinoma	Endometrioid carcinoma	NS	-	419	Previously Reported	Tumour Sample	Homozygous	3:41266098..41266098
CTNNB1	ENST00000349496	E22195	873735	p.D32G	c.95A>G	Endometrium	NS	NS	Carcinoma	Endometrioid carcinoma	NS	12708483	-	Previously Reported	Tumour Sample	Unknown	3:41266098..41266098
CTNNB1	ENST00000349496	1041973	1041973	p.D32A	c.95A>C	Endometrium	NS	NS	Hyperplasia	Complex-atypical	NS	16160475	-	Previously Reported	Tumour Sample	Heterozygous	3:41266098..41266098
CTNNB1	ENST00000349496	E22194	873734	p.D32A	c.95A>C	Endometrium	NS	NS	Carcinoma	Endometrioid carcinoma	NS	12708483	-	Previously Reported	Tumour Sample	Unknown	3:41266098..41266098
CTNNB1	ENST00000349496	ET-51	867673	p.D32V	c.95A>T	Endometrium	NS	NS	Carcinoma	Endometrioid carcinoma	NS	11957146	-	Confirmed Somatic	Tumour Sample	Unknown	3:41266098..41266098
CTNNB1	ENST00000349496	TCGA-A5-A0GM-01	1783313	p.S33P	c.97T>C	Endometrium	NS	NS	Carcinoma	Endometrioid carcinoma	NS	-	419	Previously Reported	Tumour Sample	Homozygous	3:41266100..41266100
CTNNB1	ENST00000349496	TCGA-B5-A11X-01	1783414	p.S33P	c.97T>C	Endometrium	NS	NS	Carcinoma	Endometrioid carcinoma	NS	-	419	Previously Reported	Tumour Sample	Homozygous	3:41266100..41266100
CTNNB1	ENST00000349496	TCGA-D1-A165-01	1783502	p.S33P	c.97T>C	Endometrium	NS	NS	Carcinoma	Endometrioid carcinoma	NS	-	419	Previously Reported	Tumour Sample	Homozygous	3:41266100..41266100
CTNNB1	ENST00000349496	ET-195	867685	p.S33P	c.97T>C	Endometrium	NS	NS	Carcinoma	Endometrioid carcinoma	NS	11957146	-	Confirmed Somatic	Tumour Sample	Unknown	3:41266100..41266100
CTNNB1	ENST00000349496	mir-26	868309	p.S33P	c.97T>C	Endometrium	NS	NS	Carcinoma	Endometrioid carcinoma	NS	10416591	-	Confirmed Somatic	Tumour Sample	Unknown	3:41266100..41266100
CTNNB1	ENST00000349496	E16763	873438	p.S33P	c.97T>C	Endometrium	NS	NS	Carcinoma	Endometrioid carcinoma	NS	12439748	-	Confirmed Somatic	Tumour Sample	Unknown	3:41266100..41266100
CTNNB1	ENST00000349496	E16764	873439	p.S33P	c.97T>C	Endometrium	NS	NS	Carcinoma	Endometrioid carcinoma	NS	12439748	-	Confirmed Somatic	Tumour Sample	Unknown	3:41266100..41266100
CTNNB1	ENST00000349496	E16765	873440	p.S33P	c.97T>C	Endometrium	NS	NS	Carcinoma	Endometrioid carcinoma	NS	12439748	-	Confirmed Somatic	Tumour Sample	Unknown	3:41266100..41266100
CTNNB1	ENST00000349496	ET-31	867671	p.S33A	c.97T>G	Endometrium	NS	NS	Carcinoma	Endometrioid carcinoma	NS	11957146	-	Confirmed Somatic	Tumour Sample	Unknown	3:41266100..41266100
CTNNB1	ENST00000349496	E16766	873441	p.S33A	c.97T>G	Endometrium	NS	NS	Carcinoma	Endometrioid carcinoma	NS	12439748	-	Confirmed Somatic	Tumour Sample	Unknown	3:41266100..41266100
CTNNB1	ENST00000349496	M20	877564	p.S33A	c.97T>G	Endometrium	NS	NS	Carcinoma	Endometrioid carcinoma	NS	11329142	-	Confirmed Somatic	Tumour Sample	Unknown	3:41266100..41266100
CTNNB1	ENST00000349496	E15806	878427	p.S33A	c.97T>G	Endometrium	NS	NS	Carcinoma	Endometrioid carcinoma	NS	12015762	-	Previously Reported	Tumour Sample	Unknown	3:41266100..41266100
CTNNB1	ENST00000349496	E13782	891782	p.S33A	c.97T>G	Endometrium	NS	NS	Carcinoma	Endometrioid carcinoma	NS	11329142	-	Previously Reported	Tumour Sample	Unknown	3:41266100..41266100
CTNNB1	ENST00000349496	1127080	1127080	p.S33N	c.97_98TC>AA	Endometrium	NS	NS	Other	Benign stromal nodule	NS	18376386	-	Previously Reported	Tumour Sample	Heterozygous	3:41266100..41266101
CTNNB1	ENST00000349496	1041972	1041972	p.S33F	c.98C>T	Endometrium	NS	NS	Hyperplasia	Complex-atypical	NS	16160475	-	Previously Reported	Tumour Sample	Heterozygous	3:41266101..41266101
CTNNB1	ENST00000349496	TCGA-A5-A0GU-01	1783317	p.S33F	c.98C>T	Endometrium	NS	NS	Carcinoma	Endometrioid carcinoma	NS	-	419	Previously Reported	Tumour Sample	Homozygous	3:41266101..41266101
CTNNB1	ENST00000349496	TCGA-A5-A0GW-01	1783319	p.S33F	c.98C>T	Endometrium	NS	NS	Carcinoma	Endometrioid carcinoma	NS	-	419	Previously Reported	Tumour Sample	Homozygous	3:41266101..41266101
CTNNB1	ENST00000349496	TCGA-AP-A05N-01	1783340	p.S33F	c.98C>T	Endometrium	NS	NS	Carcinoma	Endometrioid carcinoma	NS	-	419	Previously Reported	Tumour Sample	Homozygous	3:41266101..41266101
CTNNB1	ENST00000349496	TCGA-AX-A05T-01	1783361	p.S33F	c.98C>T	Endometrium	NS	NS	Carcinoma	Endometrioid carcinoma	NS	-	419	Previously Reported	Tumour Sample	Homozygous	3:41266101..41266101
CTNNB1	ENST00000349496	TCGA-D1-A0ZU-01	1783489	p.S33F	c.98C>T	Endometrium	NS	NS	Carcinoma	Endometrioid carcinoma	NS	-	419	Previously Reported	Tumour Sample	Homozygous	3:41266101..41266101
CTNNB1	ENST00000349496	TCGA-D1-A17C-01	1783525	p.S33F	c.98C>T	Endometrium	NS	NS	Carcinoma	Endometrioid carcinoma	NS	-	419	Previously Reported	Tumour Sample	Homozygous	3:41266101..41266101
CTNNB1	ENST00000349496	ET-177	867681	p.S33F	c.98C>T	Endometrium	NS	NS	Carcinoma	Endometrioid carcinoma	NS	11957146	-	Confirmed Somatic	Tumour Sample	Unknown	3:41266101..41266101
CTNNB1	ENST00000349496	fuk-10	868984	p.S33F	c.98C>T	Endometrium	NS	NS	Carcinoma	Endometrioid carcinoma	NS	9721853	-	Confirmed Somatic	Tumour Sample	Unknown	3:41266101..41266101
CTNNB1	ENST00000349496	E16768	873443	p.S33F	c.98C>T	Endometrium	NS	NS	Carcinoma	Endometrioid carcinoma	NS	12439748	-	Confirmed Somatic	Tumour Sample	Unknown	3:41266101..41266101
CTNNB1	ENST00000349496	1097400	1097400	p.S33F	c.98C>T	Endometrium	NS	NS	Carcinoma	Endometrioid carcinoma	NS	18084252	-	Confirmed Somatic	Tumour Sample	Unknown	3:41266101..41266101
CTNNB1	ENST00000349496	438	1993526	p.S33F	c.98C>T	Endometrium	NS	NS	Carcinoma	Endometrioid carcinoma	NS	21726664	498	Confirmed Somatic	Tumour Sample	Unknown	3:41266101..41266101
CTNNB1	ENST00000349496	TCGA-B5-A0JT-01	1783386	p.S33Y	c.98C>A	Endometrium	NS	NS	Carcinoma	Endometrioid carcinoma	NS	-	419	Previously Reported	Tumour Sample	Heterozygous	3:41266101..41266101
CTNNB1	ENST00000349496	TCGA-AP-A0LN-01	1783353	p.S33Y	c.98C>A	Endometrium	NS	NS	Carcinoma	Endometrioid carcinoma	NS	-	419	Previously Reported	Tumour Sample	Homozygous	3:41266101..41266101
CTNNB1	ENST00000349496	TCGA-B5-A0K7-01	1783396	p.S33Y	c.98C>A	Endometrium	NS	NS	Carcinoma	Endometrioid carcinoma	NS	-	419	Previously Reported	Tumour Sample	Homozygous	3:41266101..41266101
CTNNB1	ENST00000349496	TCGA-D1-A165-01	1783502	p.S33Y	c.98C>A	Endometrium	NS	NS	Carcinoma	Endometrioid carcinoma	NS	-	419	Previously Reported	Tumour Sample	Homozygous	3:41266101..41266101
CTNNB1	ENST00000349496	E118	871542	p.S33Y	c.98C>A	Endometrium	NS	NS	Carcinoma	Endometrioid carcinoma	NS	10671680	-	Confirmed Somatic	Tumour Sample	Unknown	3:41266101..41266101
CTNNB1	ENST00000349496	E16769	873444	p.S33Y	c.98C>A	Endometrium	NS	NS	Carcinoma	Endometrioid carcinoma	NS	12439748	-	Confirmed Somatic	Tumour Sample	Unknown	3:41266101..41266101
CTNNB1	ENST00000349496	E6414	875907	p.S33Y	c.98C>A	Endometrium	NS	NS	Carcinoma	Endometrioid carcinoma	NS	11385321	-	Confirmed Somatic	Tumour Sample	Unknown	3:41266101..41266101
CTNNB1	ENST00000349496	sae-19	876318	p.S33Y	c.98C>A	Endometrium	NS	NS	Hyperplasia	Atypical	NS	11161379	-	Previously Reported	Tumour Sample	Unknown	3:41266101..41266101
CTNNB1	ENST00000349496	E172	1869519	p.S33C	c.98C>G	Endometrium	NS	NS	Carcinoma	Endometrioid carcinoma	NS	23028188	-	Confirmed Somatic	Tumour Sample	Heterozygous	3:41266101..41266101
CTNNB1	ENST00000349496	1041967	1041967	p.S33C	c.98C>G	Endometrium	NS	NS	Hyperplasia	Complex-atypical	NS	16160475	-	Previously Reported	Tumour Sample	Heterozygous	3:41266101..41266101
CTNNB1	ENST00000349496	TCGA-D1-A0ZN-01	1783483	p.S33C	c.98C>G	Endometrium	NS	NS	Carcinoma	Endometrioid carcinoma	NS	-	419	Previously Reported	Tumour Sample	Heterozygous	3:41266101..41266101
CTNNB1	ENST00000349496	TCGA-A5-A0R9-01	1783324	p.S33C	c.98C>G	Endometrium	NS	NS	Carcinoma	Endometrioid carcinoma	NS	-	419	Previously Reported	Tumour Sample	Homozygous	3:41266101..41266101
CTNNB1	ENST00000349496	TCGA-AX-A062-01	1783367	p.S33C	c.98C>G	Endometrium	NS	NS	Carcinoma	Endometrioid carcinoma	NS	-	419	Previously Reported	Tumour Sample	Homozygous	3:41266101..41266101
CTNNB1	ENST00000349496	TCGA-BG-A0MO-01	1783433	p.S33C	c.98C>G	Endometrium	NS	NS	Carcinoma	Endometrioid carcinoma	NS	-	419	Previously Reported	Tumour Sample	Homozygous	3:41266101..41266101
CTNNB1	ENST00000349496	TCGA-BS-A0UT-01	1783477	p.S33C	c.98C>G	Endometrium	NS	NS	Carcinoma	Endometrioid carcinoma	NS	-	419	Previously Reported	Tumour Sample	Homozygous	3:41266101..41266101
CTNNB1	ENST00000349496	kob-4	868191	p.S33C	c.98C>G	Endometrium	NS	NS	Carcinoma	Endometrioid carcinoma	NS	10076565	-	Confirmed Somatic	Tumour Sample	Unknown	3:41266101..41266101
CTNNB1	ENST00000349496	mir-32	868315	p.S33C	c.98C>G	Endometrium	NS	NS	Carcinoma	Endometrioid carcinoma	NS	10416591	-	Confirmed Somatic	Tumour Sample	Unknown	3:41266101..41266101
CTNNB1	ENST00000349496	E16767	873442	p.S33C	c.98C>G	Endometrium	NS	NS	Carcinoma	Endometrioid carcinoma	NS	12439748	-	Confirmed Somatic	Tumour Sample	Unknown	3:41266101..41266101
CTNNB1	ENST00000349496	M4	877550	p.S33C	c.98C>G	Endometrium	NS	NS	Carcinoma	Endometrioid carcinoma	NS	11329142	-	Confirmed Somatic	Tumour Sample	Unknown	3:41266101..41266101
CTNNB1	ENST00000349496	E8293	877602	p.S33C	c.98C>G	Endometrium	NS	NS	Carcinoma	Endometrioid carcinoma	NS	11329142	-	Confirmed Somatic	Tumour Sample	Unknown	3:41266101..41266101
CTNNB1	ENST00000349496	195	1993379	p.S33C	c.98C>G	Endometrium	NS	NS	Carcinoma	Endometrioid carcinoma	NS	21726664	498	Confirmed Somatic	Tumour Sample	Unknown	3:41266101..41266101
CTNNB1	ENST00000349496	sae-7	876314	p.S33C	c.98C>G	Endometrium	NS	NS	Carcinoma	Endometrioid carcinoma	NS	11161379	-	Previously Reported	Tumour Sample	Unknown	3:41266101..41266101
CTNNB1	ENST00000349496	sae-17	876319	p.S33C	c.98C>G	Endometrium	NS	NS	Hyperplasia	Atypical	NS	11161379	-	Previously Reported	Tumour Sample	Unknown	3:41266101..41266101
CTNNB1	ENST00000349496	sae-18	876320	p.S33C	c.98C>G	Endometrium	NS	NS	Hyperplasia	Atypical	NS	11161379	-	Previously Reported	Tumour Sample	Unknown	3:41266101..41266101
CTNNB1	ENST00000349496	1120983	1120983	p.S33C	c.98C>G	Endometrium	NS	NS	Carcinoma	Endometrioid carcinoma	NS	18500270	-	Previously Reported	Tumour Sample	Unknown	3:41266101..41266101
CTNNB1	ENST00000349496	1120997	1120997	p.S33C	c.98C>G	Endometrium	NS	NS	Carcinoma	Endometrioid carcinoma	NS	18500270	-	Previously Reported	Tumour Sample	Unknown	3:41266101..41266101
CTNNB1	ENST00000349496	1121016	1121016	p.S33C	c.98C>G	Endometrium	NS	NS	Carcinoma	Endometrioid carcinoma	NS	18500270	-	Previously Reported	Tumour Sample	Unknown	3:41266101..41266101
CTNNB1	ENST00000349496	1191077	1191077	p.S33C	c.98C>G	Endometrium	NS	NS	Carcinoma	Endometrioid carcinoma	NS	19085831	-	Previously Reported	Tumour Sample	Unknown	3:41266101..41266101
CTNNB1	ENST00000349496	1191078	1191078	p.S33C	c.98C>G	Endometrium	NS	NS	Carcinoma	Endometrioid carcinoma	NS	19085831	-	Previously Reported	Tumour Sample	Unknown	3:41266101..41266101
CTNNB1	ENST00000349496	TCGA-AP-A0LL-01	1783351	p.G34R	c.100G>C	Endometrium	NS	NS	Carcinoma	Endometrioid carcinoma	NS	-	419	Previously Reported	Tumour Sample	Homozygous	3:41266103..41266103
CTNNB1	ENST00000349496	E99	1869514	p.G34R	c.100G>A	Endometrium	NS	NS	Carcinoma	Endometrioid carcinoma	NS	23028188	-	Confirmed Somatic	Tumour Sample	Heterozygous	3:41266103..41266103
CTNNB1	ENST00000349496	TCGA-A5-A0GN-01	1783314	p.G34R	c.100G>A	Endometrium	NS	NS	Carcinoma	Endometrioid carcinoma	NS	-	419	Previously Reported	Tumour Sample	Homozygous	3:41266103..41266103
CTNNB1	ENST00000349496	TCGA-B5-A11F-01	1783400	p.G34R	c.100G>A	Endometrium	NS	NS	Carcinoma	Endometrioid carcinoma	NS	-	419	Previously Reported	Tumour Sample	Homozygous	3:41266103..41266103
CTNNB1	ENST00000349496	TCGA-BG-A0MU-01	1783437	p.G34R	c.100G>A	Endometrium	NS	NS	Carcinoma	Endometrioid carcinoma	NS	-	419	Previously Reported	Tumour Sample	Homozygous	3:41266103..41266103
CTNNB1	ENST00000349496	TCGA-D1-A102-01	1783493	p.G34R	c.100G>A	Endometrium	NS	NS	Carcinoma	Endometrioid carcinoma	NS	-	419	Previously Reported	Tumour Sample	Homozygous	3:41266103..41266103
CTNNB1	ENST00000349496	TCGA-D1-A17N-01	1783532	p.G34R	c.100G>A	Endometrium	NS	NS	Carcinoma	Endometrioid carcinoma	NS	-	419	Previously Reported	Tumour Sample	Homozygous	3:41266103..41266103
CTNNB1	ENST00000349496	mir-29	868312	p.G34R	c.100G>A	Endometrium	NS	NS	Carcinoma	Endometrioid carcinoma	NS	10416591	-	Confirmed Somatic	Tumour Sample	Unknown	3:41266103..41266103
CTNNB1	ENST00000349496	71	1993677	p.G34R	c.100G>A	Endometrium	NS	NS	Carcinoma	Endometrioid carcinoma	NS	21726664	498	Confirmed Somatic	Tumour Sample	Unknown	3:41266103..41266103
CTNNB1	ENST00000349496	E22190	873730	p.G34R	c.100G>A	Endometrium	NS	NS	Carcinoma	Endometrioid carcinoma	NS	12708483	-	Previously Reported	Tumour Sample	Unknown	3:41266103..41266103
CTNNB1	ENST00000349496	1191074	1191074	p.G34R	c.100G>A	Endometrium	NS	NS	Carcinoma	Endometrioid carcinoma	NS	19085831	-	Previously Reported	Tumour Sample	Unknown	3:41266103..41266103
CTNNB1	ENST00000349496	1191075	1191075	p.G34R	c.100G>A	Endometrium	NS	NS	Carcinoma	Endometrioid carcinoma	NS	19085831	-	Previously Reported	Tumour Sample	Unknown	3:41266103..41266103
CTNNB1	ENST00000349496	1041964	1041964	p.G34V	c.101G>T	Endometrium	NS	NS	Hyperplasia	Complex-atypical	NS	16160475	-	Previously Reported	Tumour Sample	Heterozygous	3:41266104..41266104
CTNNB1	ENST00000349496	TCGA-BS-A0WQ-01	1783482	p.G34V	c.101G>T	Endometrium	NS	NS	Carcinoma	Endometrioid carcinoma	NS	-	419	Previously Reported	Tumour Sample	Homozygous	3:41266104..41266104
CTNNB1	ENST00000349496	TCGA-D1-A17M-01	1783531	p.G34V	c.101G>T	Endometrium	NS	NS	Carcinoma	Endometrioid carcinoma	NS	-	419	Previously Reported	Tumour Sample	Homozygous	3:41266104..41266104
CTNNB1	ENST00000349496	ET-179	867682	p.G34V	c.101G>T	Endometrium	NS	NS	Carcinoma	Endometrioid carcinoma	NS	11957146	-	Confirmed Somatic	Tumour Sample	Unknown	3:41266104..41266104
CTNNB1	ENST00000349496	mir-34	868317	p.G34V	c.101G>T	Endometrium	NS	NS	Carcinoma	Endometrioid carcinoma	NS	10416591	-	Confirmed Somatic	Tumour Sample	Unknown	3:41266104..41266104
CTNNB1	ENST00000349496	E81	871517	p.G34V	c.101G>T	Endometrium	NS	NS	Carcinoma	Endometrioid carcinoma	NS	10671680	-	Confirmed Somatic	Tumour Sample	Unknown	3:41266104..41266104
CTNNB1	ENST00000349496	E1548	871547	p.G34V	c.101G>T	Endometrium	NS	NS	Carcinoma	Endometrioid carcinoma	NS	10671680	-	Confirmed Somatic	Tumour Sample	Unknown	3:41266104..41266104
CTNNB1	ENST00000349496	E16770	873445	p.G34V	c.101G>T	Endometrium	NS	NS	Carcinoma	Endometrioid carcinoma	NS	12439748	-	Confirmed Somatic	Tumour Sample	Unknown	3:41266104..41266104
CTNNB1	ENST00000349496	E6421	875914	p.G34V	c.101G>T	Endometrium	NS	NS	Carcinoma	Endometrioid carcinoma	NS	11385321	-	Confirmed Somatic	Tumour Sample	Unknown	3:41266104..41266104
CTNNB1	ENST00000349496	E6422	875915	p.G34V	c.101G>T	Endometrium	NS	NS	Carcinoma	Endometrioid carcinoma	NS	11385321	-	Confirmed Somatic	Tumour Sample	Unknown	3:41266104..41266104
CTNNB1	ENST00000349496	M22	877566	p.G34V	c.101G>T	Endometrium	NS	NS	Carcinoma	Endometrioid carcinoma	NS	11329142	-	Confirmed Somatic	Tumour Sample	Unknown	3:41266104..41266104
CTNNB1	ENST00000349496	S26	877594	p.G34V	c.101G>T	Endometrium	NS	NS	Carcinoma	Endometrioid carcinoma	NS	11329142	-	Confirmed Somatic	Tumour Sample	Unknown	3:41266104..41266104
CTNNB1	ENST00000349496	1097407	1097407	p.G34V	c.101G>T	Endometrium	NS	NS	Carcinoma	Endometrioid carcinoma	NS	18084252	-	Confirmed Somatic	Tumour Sample	Unknown	3:41266104..41266104
CTNNB1	ENST00000349496	169	1993362	p.G34V	c.101G>T	Endometrium	NS	NS	Carcinoma	Endometrioid carcinoma	NS	21726664	498	Confirmed Somatic	Tumour Sample	Unknown	3:41266104..41266104
CTNNB1	ENST00000349496	78	1993682	p.G34V	c.101G>T	Endometrium	NS	NS	Carcinoma	Endometrioid carcinoma	NS	21726664	498	Confirmed Somatic	Tumour Sample	Unknown	3:41266104..41266104
CTNNB1	ENST00000349496	E13784	891783	p.G34V	c.101G>T	Endometrium	NS	NS	Carcinoma	Endometrioid carcinoma	NS	11329142	-	Previously Reported	Tumour Sample	Unknown	3:41266104..41266104
CTNNB1	ENST00000349496	E13806	891791	p.G34V	c.101G>T	Endometrium	NS	NS	Carcinoma	Endometrioid carcinoma	NS	11329142	-	Previously Reported	Tumour Sample	Unknown	3:41266104..41266104
CTNNB1	ENST00000349496	1121007	1121007	p.G34V	c.101G>T	Endometrium	NS	NS	Carcinoma	Endometrioid carcinoma	NS	18500270	-	Previously Reported	Tumour Sample	Unknown	3:41266104..41266104
CTNNB1	ENST00000349496	441T	1434231	p.G34E	c.101G>A	Endometrium	NS	NS	Carcinoma	NS	NS	18552176	-	Confirmed Somatic	Tumour Sample	Heterozygous	3:41266104..41266104
CTNNB1	ENST00000349496	1041962	1041962	p.G34E	c.101G>A	Endometrium	NS	NS	Hyperplasia	Complex-atypical	NS	16160475	-	Previously Reported	Tumour Sample	Heterozygous	3:41266104..41266104
CTNNB1	ENST00000349496	TCGA-A5-A0VQ-01	1783328	p.G34E	c.101G>A	Endometrium	NS	NS	Carcinoma	Endometrioid carcinoma	NS	-	419	Previously Reported	Tumour Sample	Homozygous	3:41266104..41266104
CTNNB1	ENST00000349496	TCGA-AX-A05W-01	1783363	p.G34E	c.101G>A	Endometrium	NS	NS	Carcinoma	Endometrioid carcinoma	NS	-	419	Previously Reported	Tumour Sample	Homozygous	3:41266104..41266104
CTNNB1	ENST00000349496	ET-120	867676	p.G34E	c.101G>A	Endometrium	NS	NS	Carcinoma	Endometrioid carcinoma	NS	11957146	-	Confirmed Somatic	Tumour Sample	Unknown	3:41266104..41266104
CTNNB1	ENST00000349496	mir-40	868323	p.G34E	c.101G>A	Endometrium	NS	NS	Carcinoma	Endometrioid carcinoma	NS	10416591	-	Confirmed Somatic	Tumour Sample	Unknown	3:41266104..41266104
CTNNB1	ENST00000349496	mir-41	868324	p.G34E	c.101G>A	Endometrium	NS	NS	Hyperplasia	Complex	NS	10416591	-	Confirmed Somatic	Tumour Sample	Unknown	3:41266104..41266104
CTNNB1	ENST00000349496	E89	871521	p.G34E	c.101G>A	Endometrium	NS	NS	Carcinoma	Endometrioid carcinoma	NS	10671680	-	Confirmed Somatic	Tumour Sample	Unknown	3:41266104..41266104
CTNNB1	ENST00000349496	S30	877598	p.G34E	c.101G>A	Endometrium	NS	NS	Carcinoma	Endometrioid carcinoma	NS	11329142	-	Confirmed Somatic	Tumour Sample	Unknown	3:41266104..41266104
CTNNB1	ENST00000349496	E8294	877603	p.G34E	c.101G>A	Endometrium	NS	NS	Carcinoma	Endometrioid carcinoma	NS	11329142	-	Confirmed Somatic	Tumour Sample	Unknown	3:41266104..41266104
CTNNB1	ENST00000349496	E22189	873729	p.G34E	c.101G>A	Endometrium	NS	NS	Carcinoma	Endometrioid carcinoma	NS	12708483	-	Previously Reported	Tumour Sample	Unknown	3:41266104..41266104
CTNNB1	ENST00000349496	sae-11	876315	p.G34E	c.101G>A	Endometrium	NS	NS	Carcinoma	Endometrioid carcinoma	NS	11161379	-	Previously Reported	Tumour Sample	Unknown	3:41266104..41266104
CTNNB1	ENST00000349496	sae-15	876316	p.G34E	c.101G>A	Endometrium	NS	NS	Carcinoma	Endometrioid carcinoma	NS	11161379	-	Previously Reported	Tumour Sample	Unknown	3:41266104..41266104
CTNNB1	ENST00000349496	TCGA-D1-A16R-01	1783516	p.I35S	c.104T>G	Endometrium	NS	NS	Carcinoma	Endometrioid carcinoma	NS	-	419	Previously Reported	Tumour Sample	Homozygous	3:41266107..41266107
CTNNB1	ENST00000349496	TCGA-BS-A0V7-01	1783480	p.S37A	c.109T>G	Endometrium	NS	NS	Carcinoma	Endometrioid carcinoma	NS	-	419	Previously Reported	Tumour Sample	Heterozygous	3:41266112..41266112
CTNNB1	ENST00000349496	TCGA-AP-A0LG-01	1783347	p.S37A	c.109T>G	Endometrium	NS	NS	Carcinoma	Endometrioid carcinoma	NS	-	419	Previously Reported	Tumour Sample	Homozygous	3:41266112..41266112
CTNNB1	ENST00000349496	TCGA-B5-A11V-01	1783412	p.S37A	c.109T>G	Endometrium	NS	NS	Carcinoma	Endometrioid carcinoma	NS	-	419	Previously Reported	Tumour Sample	Homozygous	3:41266112..41266112
CTNNB1	ENST00000349496	fuk-6	868980	p.S37A	c.109T>G	Endometrium	NS	NS	Carcinoma	Endometrioid carcinoma	NS	9721853	-	Confirmed Somatic	Tumour Sample	Unknown	3:41266112..41266112
CTNNB1	ENST00000349496	M1	877547	p.S37A	c.109T>G	Endometrium	NS	NS	Carcinoma	Endometrioid carcinoma	NS	11329142	-	Confirmed Somatic	Tumour Sample	Unknown	3:41266112..41266112
CTNNB1	ENST00000349496	M19	877563	p.S37A	c.109T>G	Endometrium	NS	NS	Carcinoma	Endometrioid carcinoma	NS	11329142	-	Confirmed Somatic	Tumour Sample	Unknown	3:41266112..41266112
CTNNB1	ENST00000349496	E38322	875688	p.S37A	c.109T>G	Endometrium	NS	NS	Hyperplasia	Atypical	NS	12635138	-	Previously Reported	Tumour Sample	Unknown	3:41266112..41266112
CTNNB1	ENST00000349496	sae-12	876317	p.S37A	c.109T>G	Endometrium	NS	NS	Carcinoma	Endometrioid carcinoma	NS	11161379	-	Previously Reported	Tumour Sample	Unknown	3:41266112..41266112
CTNNB1	ENST00000349496	E13781	891781	p.S37A	c.109T>G	Endometrium	NS	NS	Carcinoma	Endometrioid carcinoma	NS	11329142	-	Previously Reported	Tumour Sample	Unknown	3:41266112..41266112
CTNNB1	ENST00000349496	TCGA-AP-A0LE-01	1783345	p.S37P	c.109T>C	Endometrium	NS	NS	Carcinoma	Endometrioid carcinoma	NS	-	419	Previously Reported	Tumour Sample	Homozygous	3:41266112..41266112
CTNNB1	ENST00000349496	TCGA-BG-A0MI-01	1783432	p.S37P	c.109T>C	Endometrium	NS	NS	Carcinoma	Endometrioid carcinoma	NS	-	419	Previously Reported	Tumour Sample	Homozygous	3:41266112..41266112
CTNNB1	ENST00000349496	ET-39	867672	p.S37P	c.109T>C	Endometrium	NS	NS	Carcinoma	Endometrioid carcinoma	NS	11957146	-	Confirmed Somatic	Tumour Sample	Unknown	3:41266112..41266112
CTNNB1	ENST00000349496	172T	1434219	p.S37F	c.110C>T	Endometrium	NS	NS	Carcinoma	NS	NS	18552176	-	Confirmed Somatic	Tumour Sample	Heterozygous	3:41266113..41266113
CTNNB1	ENST00000349496	TCGA-AX-A0J0-01	1783376	p.S37F	c.110C>T	Endometrium	NS	NS	Carcinoma	Endometrioid carcinoma	NS	-	419	Previously Reported	Tumour Sample	Heterozygous	3:41266113..41266113
CTNNB1	ENST00000349496	TCGA-A5-A0GM-01	1783313	p.S37F	c.110C>T	Endometrium	NS	NS	Carcinoma	Endometrioid carcinoma	NS	-	419	Previously Reported	Tumour Sample	Homozygous	3:41266113..41266113
CTNNB1	ENST00000349496	TCGA-BG-A0MG-01	1783431	p.S37F	c.110C>T	Endometrium	NS	NS	Carcinoma	Endometrioid carcinoma	NS	-	419	Previously Reported	Tumour Sample	Homozygous	3:41266113..41266113
CTNNB1	ENST00000349496	TCGA-BG-A0VT-01	1783439	p.S37F	c.110C>T	Endometrium	NS	NS	Carcinoma	Endometrioid carcinoma	NS	-	419	Previously Reported	Tumour Sample	Homozygous	3:41266113..41266113
CTNNB1	ENST00000349496	TCGA-D1-A0ZQ-01	1783486	p.S37F	c.110C>T	Endometrium	NS	NS	Carcinoma	Endometrioid carcinoma	NS	-	419	Previously Reported	Tumour Sample	Homozygous	3:41266113..41266113
CTNNB1	ENST00000349496	TCGA-D1-A16B-01	1783506	p.S37F	c.110C>T	Endometrium	NS	NS	Carcinoma	Endometrioid carcinoma	NS	-	419	Previously Reported	Tumour Sample	Homozygous	3:41266113..41266113
CTNNB1	ENST00000349496	TCGA-D1-A16Q-01	1783515	p.S37F	c.110C>T	Endometrium	NS	NS	Carcinoma	Endometrioid carcinoma	NS	-	419	Previously Reported	Tumour Sample	Homozygous	3:41266113..41266113
CTNNB1	ENST00000349496	TCGA-D1-A17R-01	1783534	p.S37F	c.110C>T	Endometrium	NS	NS	Carcinoma	Endometrioid carcinoma	NS	-	419	Previously Reported	Tumour Sample	Homozygous	3:41266113..41266113
CTNNB1	ENST00000349496	ET-187	867683	p.S37F	c.110C>T	Endometrium	NS	NS	Carcinoma	Endometrioid carcinoma	NS	11957146	-	Confirmed Somatic	Tumour Sample	Unknown	3:41266113..41266113
CTNNB1	ENST00000349496	kob-5	868192	p.S37F	c.110C>T	Endometrium	NS	NS	Carcinoma	Endometrioid carcinoma	NS	10076565	-	Confirmed Somatic	Tumour Sample	Unknown	3:41266113..41266113
CTNNB1	ENST00000349496	mir-35	868318	p.S37F	c.110C>T	Endometrium	NS	NS	Carcinoma	Endometrioid carcinoma	NS	10416591	-	Confirmed Somatic	Tumour Sample	Unknown	3:41266113..41266113
CTNNB1	ENST00000349496	mir-36	868319	p.S37F	c.110C>T	Endometrium	NS	NS	Carcinoma	Endometrioid carcinoma	NS	10416591	-	Confirmed Somatic	Tumour Sample	Unknown	3:41266113..41266113
CTNNB1	ENST00000349496	sch-3	870793	p.S37F	c.110C>T	Endometrium	NS	NS	Carcinoma	Endometrioid carcinoma	NS	11048799	-	Confirmed Somatic	Tumour Sample	Unknown	3:41266113..41266113
CTNNB1	ENST00000349496	M6	877551	p.S37F	c.110C>T	Endometrium	NS	NS	Carcinoma	Endometrioid carcinoma	NS	11329142	-	Confirmed Somatic	Tumour Sample	Unknown	3:41266113..41266113
CTNNB1	ENST00000349496	M7	877552	p.S37F	c.110C>T	Endometrium	NS	NS	Carcinoma	Endometrioid carcinoma	NS	11329142	-	Confirmed Somatic	Tumour Sample	Unknown	3:41266113..41266113
CTNNB1	ENST00000349496	M18	877562	p.S37F	c.110C>T	Endometrium	NS	NS	Carcinoma	Endometrioid carcinoma	NS	11329142	-	Confirmed Somatic	Tumour Sample	Unknown	3:41266113..41266113
CTNNB1	ENST00000349496	M27	877569	p.S37F	c.110C>T	Endometrium	NS	NS	Carcinoma	Endometrioid carcinoma	NS	11329142	-	Confirmed Somatic	Tumour Sample	Unknown	3:41266113..41266113
CTNNB1	ENST00000349496	S2	877572	p.S37F	c.110C>T	Endometrium	NS	NS	Carcinoma	Endometrioid carcinoma	NS	11329142	-	Confirmed Somatic	Tumour Sample	Unknown	3:41266113..41266113
CTNNB1	ENST00000349496	E8269	877578	p.S37F	c.110C>T	Endometrium	NS	NS	Carcinoma	Endometrioid carcinoma	NS	11329142	-	Confirmed Somatic	Tumour Sample	Unknown	3:41266113..41266113
CTNNB1	ENST00000349496	E8295	877604	p.S37F	c.110C>T	Endometrium	NS	NS	Carcinoma	Endometrioid carcinoma	NS	11329142	-	Confirmed Somatic	Tumour Sample	Unknown	3:41266113..41266113
CTNNB1	ENST00000349496	75	1993680	p.S37F	c.110C>T	Endometrium	NS	NS	Carcinoma	Endometrioid carcinoma	NS	21726664	498	Confirmed Somatic	Tumour Sample	Unknown	3:41266113..41266113
CTNNB1	ENST00000349496	E15808	738798	p.S37F	c.110C>T	Endometrium	NS	NS	Carcinoma	Mixed serous and endometrioid carcinoma	NS	12015762	-	Previously Reported	Tumour Sample	Unknown	3:41266113..41266113
CTNNB1	ENST00000349496	E22207	873747	p.S37F	c.110C>T	Endometrium	NS	NS	Hyperplasia	Atypical	NS	12708483	-	Previously Reported	Tumour Sample	Unknown	3:41266113..41266113
CTNNB1	ENST00000349496	sae-2	876304	p.S37F	c.110C>T	Endometrium	NS	NS	Carcinoma	Endometrioid carcinoma	NS	11161379	-	Previously Reported	Tumour Sample	Unknown	3:41266113..41266113
CTNNB1	ENST00000349496	sae-6	876305	p.S37F	c.110C>T	Endometrium	NS	NS	Carcinoma	Endometrioid carcinoma	NS	11161379	-	Previously Reported	Tumour Sample	Unknown	3:41266113..41266113
CTNNB1	ENST00000349496	sae-10	876306	p.S37F	c.110C>T	Endometrium	NS	NS	Carcinoma	Endometrioid carcinoma	NS	11161379	-	Previously Reported	Tumour Sample	Unknown	3:41266113..41266113
CTNNB1	ENST00000349496	sae-16	876307	p.S37F	c.110C>T	Endometrium	NS	NS	Carcinoma	Endometrioid carcinoma	NS	11161379	-	Previously Reported	Tumour Sample	Unknown	3:41266113..41266113
CTNNB1	ENST00000349496	E13769	891777	p.S37F	c.110C>T	Endometrium	NS	NS	Carcinoma	Endometrioid carcinoma	NS	11329142	-	Previously Reported	Tumour Sample	Unknown	3:41266113..41266113
CTNNB1	ENST00000349496	E13780	891780	p.S37F	c.110C>T	Endometrium	NS	NS	Carcinoma	Endometrioid carcinoma	NS	11329142	-	Previously Reported	Tumour Sample	Unknown	3:41266113..41266113
CTNNB1	ENST00000349496	E13787	891785	p.S37F	c.110C>T	Endometrium	NS	NS	Carcinoma	Endometrioid carcinoma	NS	11329142	-	Previously Reported	Tumour Sample	Unknown	3:41266113..41266113
CTNNB1	ENST00000349496	E13790	891787	p.S37F	c.110C>T	Endometrium	NS	NS	Carcinoma	Endometrioid carcinoma	NS	11329142	-	Previously Reported	Tumour Sample	Unknown	3:41266113..41266113
CTNNB1	ENST00000349496	1120998	1120998	p.S37F	c.110C>T	Endometrium	NS	NS	Carcinoma	Endometrioid carcinoma	NS	18500270	-	Previously Reported	Tumour Sample	Unknown	3:41266113..41266113
CTNNB1	ENST00000349496	1121003	1121003	p.S37F	c.110C>T	Endometrium	NS	NS	Carcinoma	Endometrioid carcinoma	NS	18500270	-	Previously Reported	Tumour Sample	Unknown	3:41266113..41266113
CTNNB1	ENST00000349496	426T1	1434228	p.S37Y	c.110C>A	Endometrium	NS	NS	Carcinoma	NS	NS	18552176	-	Confirmed Somatic	Tumour Sample	Heterozygous	3:41266113..41266113
CTNNB1	ENST00000349496	E15807	878428	p.S37Y	c.110C>A	Endometrium	NS	NS	Carcinoma	Endometrioid carcinoma	NS	12015762	-	Previously Reported	Tumour Sample	Unknown	3:41266113..41266113
CTNNB1	ENST00000349496	4T	1434207	p.S37C	c.110C>G	Endometrium	NS	NS	Carcinoma	NS	NS	18552176	-	Confirmed Somatic	Tumour Sample	Heterozygous	3:41266113..41266113
CTNNB1	ENST00000349496	E58	1869510	p.S37C	c.110C>G	Endometrium	NS	NS	Carcinoma	Endometrioid carcinoma	NS	23028188	-	Confirmed Somatic	Tumour Sample	Heterozygous	3:41266113..41266113
CTNNB1	ENST00000349496	E161	1869517	p.S37C	c.110C>G	Endometrium	NS	NS	Carcinoma	Endometrioid carcinoma	NS	23028188	-	Confirmed Somatic	Tumour Sample	Heterozygous	3:41266113..41266113
CTNNB1	ENST00000349496	E170	1869518	p.S37C	c.110C>G	Endometrium	NS	NS	Carcinoma	Endometrioid carcinoma	NS	23028188	-	Confirmed Somatic	Tumour Sample	Heterozygous	3:41266113..41266113
CTNNB1	ENST00000349496	M13	877557	p.S37C	c.110C>G	Endometrium	NS	NS	Carcinoma	Endometrioid carcinoma	NS	11329142	-	Confirmed Somatic	Tumour Sample	Homozygous	3:41266113..41266113
CTNNB1	ENST00000349496	TCGA-AP-A0LJ-01	1783350	p.S37C	c.110C>G	Endometrium	NS	NS	Carcinoma	Endometrioid carcinoma	NS	-	419	Previously Reported	Tumour Sample	Homozygous	3:41266113..41266113
CTNNB1	ENST00000349496	TCGA-AX-A0IS-01	1783373	p.S37C	c.110C>G	Endometrium	NS	NS	Carcinoma	Endometrioid carcinoma	NS	-	419	Previously Reported	Tumour Sample	Homozygous	3:41266113..41266113
CTNNB1	ENST00000349496	TCGA-B5-A0K0-01	1783390	p.S37C	c.110C>G	Endometrium	NS	NS	Carcinoma	Endometrioid carcinoma	NS	-	419	Previously Reported	Tumour Sample	Homozygous	3:41266113..41266113
CTNNB1	ENST00000349496	TCGA-BG-A0LW-01	1783420	p.S37C	c.110C>G	Endometrium	NS	NS	Carcinoma	Endometrioid carcinoma	NS	-	419	Previously Reported	Tumour Sample	Homozygous	3:41266113..41266113
CTNNB1	ENST00000349496	TCGA-BG-A0M3-01	1783424	p.S37C	c.110C>G	Endometrium	NS	NS	Carcinoma	Endometrioid carcinoma	NS	-	419	Previously Reported	Tumour Sample	Homozygous	3:41266113..41266113
CTNNB1	ENST00000349496	TCGA-BS-A0TI-01	1783466	p.S37C	c.110C>G	Endometrium	NS	NS	Carcinoma	Endometrioid carcinoma	NS	-	419	Previously Reported	Tumour Sample	Homozygous	3:41266113..41266113
CTNNB1	ENST00000349496	TCGA-D1-A15Z-01	1783498	p.S37C	c.110C>G	Endometrium	NS	NS	Carcinoma	Endometrioid carcinoma	NS	-	419	Previously Reported	Tumour Sample	Homozygous	3:41266113..41266113
CTNNB1	ENST00000349496	TCGA-D1-A17T-01	1783536	p.S37C	c.110C>G	Endometrium	NS	NS	Carcinoma	Endometrioid carcinoma	NS	-	419	Previously Reported	Tumour Sample	Homozygous	3:41266113..41266113
CTNNB1	ENST00000349496	kob-2	868189	p.S37C	c.110C>G	Endometrium	NS	NS	Carcinoma	Mixed adenosquamous carcinoma	NS	10076565	-	Confirmed Somatic	Tumour Sample	Unknown	3:41266113..41266113
CTNNB1	ENST00000349496	mir-43	868326	p.S37C	c.110C>G	Endometrium	NS	NS	Carcinoma	Endometrioid carcinoma	NS	10416591	-	Confirmed Somatic	Tumour Sample	Unknown	3:41266113..41266113
CTNNB1	ENST00000349496	fuk-9	868983	p.S37C	c.110C>G	Endometrium	NS	NS	Carcinoma	Endometrioid carcinoma	NS	9721853	-	Confirmed Somatic	Tumour Sample	Unknown	3:41266113..41266113
CTNNB1	ENST00000349496	M2	877548	p.S37C	c.110C>G	Endometrium	NS	NS	Carcinoma	Endometrioid carcinoma	NS	11329142	-	Confirmed Somatic	Tumour Sample	Unknown	3:41266113..41266113
CTNNB1	ENST00000349496	M28	877570	p.S37C	c.110C>G	Endometrium	NS	NS	Carcinoma	Endometrioid carcinoma	NS	11329142	-	Confirmed Somatic	Tumour Sample	Unknown	3:41266113..41266113
CTNNB1	ENST00000349496	S22	877590	p.S37C	c.110C>G	Endometrium	NS	NS	Carcinoma	Endometrioid carcinoma	NS	11329142	-	Confirmed Somatic	Tumour Sample	Unknown	3:41266113..41266113
CTNNB1	ENST00000349496	E8296	877605	p.S37C	c.110C>G	Endometrium	NS	NS	Carcinoma	Endometrioid carcinoma	NS	11329142	-	Confirmed Somatic	Tumour Sample	Unknown	3:41266113..41266113
CTNNB1	ENST00000349496	E13775	892822	p.S37C	c.110C>G	Endometrium	NS	NS	Carcinoma	Endometrioid carcinoma	NS	11329142	-	Confirmed Somatic	Tumour Sample	Unknown	3:41266113..41266113
CTNNB1	ENST00000349496	1449920	1449920	p.S37C	c.110C>G	Endometrium	Ovary	NS	Endometriosis	NS	NS	20942669	-	Confirmed Somatic	Tumour Sample	Unknown	3:41266113..41266113
CTNNB1	ENST00000349496	127	1993328	p.S37C	c.110C>G	Endometrium	NS	NS	Carcinoma	Endometrioid carcinoma	NS	21726664	498	Confirmed Somatic	Tumour Sample	Unknown	3:41266113..41266113
CTNNB1	ENST00000349496	E22197	873737	p.S37C	c.110C>G	Endometrium	NS	NS	Carcinoma	Endometrioid carcinoma	NS	12708483	-	Previously Reported	Tumour Sample	Unknown	3:41266113..41266113
CTNNB1	ENST00000349496	E22198	873738	p.S37C	c.110C>G	Endometrium	NS	NS	Carcinoma	Endometrioid carcinoma	NS	12708483	-	Previously Reported	Tumour Sample	Unknown	3:41266113..41266113
CTNNB1	ENST00000349496	E22203	873743	p.S37C	c.110C>G	Endometrium	NS	NS	Carcinoma	Endometrioid carcinoma	NS	12708483	-	Previously Reported	Tumour Sample	Unknown	3:41266113..41266113
CTNNB1	ENST00000349496	E22204	873744	p.S37C	c.110C>G	Endometrium	NS	NS	Carcinoma	Endometrioid carcinoma	NS	12708483	-	Previously Reported	Tumour Sample	Unknown	3:41266113..41266113
CTNNB1	ENST00000349496	sae-5	876311	p.S37C	c.110C>G	Endometrium	NS	NS	Carcinoma	Endometrioid carcinoma	NS	11161379	-	Previously Reported	Tumour Sample	Unknown	3:41266113..41266113
CTNNB1	ENST00000349496	sae-9	876312	p.S37C	c.110C>G	Endometrium	NS	NS	Carcinoma	Endometrioid carcinoma	NS	11161379	-	Previously Reported	Tumour Sample	Unknown	3:41266113..41266113
CTNNB1	ENST00000349496	sae-14	876313	p.S37C	c.110C>G	Endometrium	NS	NS	Carcinoma	Endometrioid carcinoma	NS	11161379	-	Previously Reported	Tumour Sample	Unknown	3:41266113..41266113
CTNNB1	ENST00000349496	E13766	891776	p.S37C	c.110C>G	Endometrium	NS	NS	Carcinoma	Endometrioid carcinoma	NS	11329142	-	Previously Reported	Tumour Sample	Unknown	3:41266113..41266113
CTNNB1	ENST00000349496	E13788	891786	p.S37C	c.110C>G	Endometrium	NS	NS	Carcinoma	Endometrioid carcinoma	NS	11329142	-	Previously Reported	Tumour Sample	Unknown	3:41266113..41266113
CTNNB1	ENST00000349496	E13803	891790	p.S37C	c.110C>G	Endometrium	NS	NS	Carcinoma	Endometrioid carcinoma	NS	11329142	-	Previously Reported	Tumour Sample	Unknown	3:41266113..41266113
CTNNB1	ENST00000349496	63T	1434188	p.T40I	c.119C>T	Endometrium	NS	NS	Carcinoma	Endometrioid carcinoma	NS	18552176	-	Confirmed Somatic	Tumour Sample	Heterozygous	3:41266122..41266122
CTNNB1	ENST00000349496	TCGA-B5-A11Z-01	1783416	p.T41A	c.121A>G	Endometrium	NS	NS	Carcinoma	Endometrioid carcinoma	NS	-	419	Previously Reported	Tumour Sample	Homozygous	3:41266124..41266124
CTNNB1	ENST00000349496	ET-100	867675	p.T41A	c.121A>G	Endometrium	NS	NS	Carcinoma	Endometrioid carcinoma	NS	11957146	-	Confirmed Somatic	Tumour Sample	Unknown	3:41266124..41266124
CTNNB1	ENST00000349496	kob-1	868188	p.T41A	c.121A>G	Endometrium	NS	NS	Carcinoma	Endometrioid carcinoma	NS	10076565	-	Confirmed Somatic	Tumour Sample	Unknown	3:41266124..41266124
CTNNB1	ENST00000349496	kob-3	868190	p.T41A	c.121A>G	Endometrium	NS	NS	Carcinoma	Endometrioid carcinoma	NS	10076565	-	Confirmed Somatic	Tumour Sample	Unknown	3:41266124..41266124
CTNNB1	ENST00000349496	fuk-1	868975	p.T41A	c.121A>G	Endometrium	NS	NS	Carcinoma	Mixed adenosquamous carcinoma	NS	9721853	-	Confirmed Somatic	Tumour Sample	Unknown	3:41266124..41266124
CTNNB1	ENST00000349496	fuk-2	868976	p.T41A	c.121A>G	Endometrium	NS	NS	Carcinoma	Endometrioid carcinoma	NS	9721853	-	Confirmed Somatic	Tumour Sample	Unknown	3:41266124..41266124
CTNNB1	ENST00000349496	sch-5	870795	p.T41A	c.121A>G	Endometrium	NS	NS	Carcinoma	Endometrioid carcinoma	NS	11048799	-	Confirmed Somatic	Tumour Sample	Unknown	3:41266124..41266124
CTNNB1	ENST00000349496	M13	877557	p.T41A	c.121A>G	Endometrium	NS	NS	Carcinoma	Endometrioid carcinoma	NS	11329142	-	Confirmed Somatic	Tumour Sample	Unknown	3:41266124..41266124
CTNNB1	ENST00000349496	S21	877589	p.T41A	c.121A>G	Endometrium	NS	NS	Carcinoma	Endometrioid carcinoma	NS	11329142	-	Confirmed Somatic	Tumour Sample	Unknown	3:41266124..41266124
CTNNB1	ENST00000349496	1097390	1097390	p.T41A	c.121A>G	Endometrium	NS	NS	Carcinoma	Endometrioid carcinoma	NS	18084252	-	Confirmed Somatic	Tumour Sample	Unknown	3:41266124..41266124
CTNNB1	ENST00000349496	sae-3	876308	p.T41A	c.121A>G	Endometrium	NS	NS	Carcinoma	Endometrioid carcinoma	NS	11161379	-	Previously Reported	Tumour Sample	Unknown	3:41266124..41266124
CTNNB1	ENST00000349496	sae-8	876309	p.T41A	c.121A>G	Endometrium	NS	NS	Carcinoma	Endometrioid carcinoma	NS	11161379	-	Previously Reported	Tumour Sample	Unknown	3:41266124..41266124
CTNNB1	ENST00000349496	E15804	878425	p.T41A	c.121A>G	Endometrium	NS	NS	Carcinoma	Endometrioid carcinoma	NS	12015762	-	Previously Reported	Tumour Sample	Unknown	3:41266124..41266124
CTNNB1	ENST00000349496	E13802	891789	p.T41A	c.121A>G	Endometrium	NS	NS	Carcinoma	Endometrioid carcinoma	NS	11329142	-	Previously Reported	Tumour Sample	Unknown	3:41266124..41266124
CTNNB1	ENST00000349496	mir-30	868313	p.T41S	c.121A>T	Endometrium	NS	NS	Carcinoma	Endometrioid carcinoma	NS	10416591	-	Confirmed Somatic	Tumour Sample	Unknown	3:41266124..41266124
CTNNB1	ENST00000349496	mir-31	868314	p.T41S	c.121A>T	Endometrium	NS	NS	Carcinoma	Endometrioid carcinoma	NS	10416591	-	Confirmed Somatic	Tumour Sample	Unknown	3:41266124..41266124
CTNNB1	ENST00000349496	M14	877558	p.T41S	c.121A>T	Endometrium	NS	NS	Carcinoma	Endometrioid carcinoma	NS	11329142	-	Confirmed Somatic	Tumour Sample	Unknown	3:41266124..41266124
CTNNB1	ENST00000349496	TCGA-A5-A0GI-01	1783311	p.T41I	c.122C>T	Endometrium	NS	NS	Carcinoma	Endometrioid carcinoma	NS	-	419	Previously Reported	Tumour Sample	Heterozygous	3:41266125..41266125
CTNNB1	ENST00000349496	TCGA-B5-A11U-01	1783411	p.T41I	c.122C>T	Endometrium	NS	NS	Carcinoma	Endometrioid carcinoma	NS	-	419	Previously Reported	Tumour Sample	Heterozygous	3:41266125..41266125
CTNNB1	ENST00000349496	TCGA-BS-A0UJ-01	1783474	p.T41I	c.122C>T	Endometrium	NS	NS	Carcinoma	Endometrioid carcinoma	NS	-	419	Previously Reported	Tumour Sample	Heterozygous	3:41266125..41266125
CTNNB1	ENST00000349496	TCGA-BG-A187-01	1783449	p.T41I	c.122C>T	Endometrium	NS	NS	Carcinoma	Endometrioid carcinoma	NS	-	419	Previously Reported	Tumour Sample	Homozygous	3:41266125..41266125
CTNNB1	ENST00000349496	fuk-3	868977	p.T41I	c.122C>T	Endometrium	NS	NS	Carcinoma	Endometrioid carcinoma	NS	9721853	-	Confirmed Somatic	Tumour Sample	Unknown	3:41266125..41266125
CTNNB1	ENST00000349496	fuk-7	868981	p.T41I	c.122C>T	Endometrium	NS	NS	Carcinoma	Endometrioid carcinoma	NS	9721853	-	Confirmed Somatic	Tumour Sample	Unknown	3:41266125..41266125
CTNNB1	ENST00000349496	E16771	873446	p.T41I	c.122C>T	Endometrium	NS	NS	Carcinoma	Endometrioid carcinoma	NS	12439748	-	Confirmed Somatic	Tumour Sample	Unknown	3:41266125..41266125
CTNNB1	ENST00000349496	E16896	873563	p.T41I	c.122C>T	Endometrium	NS	NS	Carcinoma	Endometrioid carcinoma	NS	12439748	-	Confirmed Somatic	Tumour Sample	Unknown	3:41266125..41266125
CTNNB1	ENST00000349496	M15	877559	p.T41I	c.122C>T	Endometrium	NS	NS	Carcinoma	Endometrioid carcinoma	NS	11329142	-	Confirmed Somatic	Tumour Sample	Unknown	3:41266125..41266125
CTNNB1	ENST00000349496	S12	877580	p.T41I	c.122C>T	Endometrium	NS	NS	Carcinoma	Endometrioid carcinoma	NS	11329142	-	Confirmed Somatic	Tumour Sample	Unknown	3:41266125..41266125
CTNNB1	ENST00000349496	168	1993361	p.T41I	c.122C>T	Endometrium	NS	NS	Carcinoma	Endometrioid carcinoma	NS	21726664	498	Confirmed Somatic	Tumour Sample	Unknown	3:41266125..41266125
CTNNB1	ENST00000349496	E22187	873727	p.T41I	c.122C>T	Endometrium	NS	NS	Carcinoma	Endometrioid carcinoma	NS	12708483	-	Previously Reported	Tumour Sample	Unknown	3:41266125..41266125
CTNNB1	ENST00000349496	E22188	873728	p.T41I	c.122C>T	Endometrium	NS	NS	Carcinoma	Endometrioid carcinoma	NS	12708483	-	Previously Reported	Tumour Sample	Unknown	3:41266125..41266125
CTNNB1	ENST00000349496	E22202	873742	p.T41I	c.122C>T	Endometrium	NS	NS	Carcinoma	Endometrioid carcinoma	NS	12708483	-	Previously Reported	Tumour Sample	Unknown	3:41266125..41266125
CTNNB1	ENST00000349496	E22205	873745	p.T41I	c.122C>T	Endometrium	NS	NS	Hyperplasia	Atypical	NS	12708483	-	Previously Reported	Tumour Sample	Unknown	3:41266125..41266125
CTNNB1	ENST00000349496	E22206	873746	p.T41I	c.122C>T	Endometrium	NS	NS	Hyperplasia	Atypical	NS	12708483	-	Previously Reported	Tumour Sample	Unknown	3:41266125..41266125
CTNNB1	ENST00000349496	sae-4	876310	p.T41I	c.122C>T	Endometrium	NS	NS	Carcinoma	Endometrioid carcinoma	NS	11161379	-	Previously Reported	Tumour Sample	Unknown	3:41266125..41266125
CTNNB1	ENST00000349496	E13777	891779	p.T41I	c.122C>T	Endometrium	NS	NS	Carcinoma	Endometrioid carcinoma	NS	11329142	-	Previously Reported	Tumour Sample	Unknown	3:41266125..41266125
CTNNB1	ENST00000349496	E12086	877898	p.A43V	c.128C>T	Endometrium	NS	NS	Carcinoma	Adenocarcinoma	NS	12111402	-	Variant of unknown origin	Tumour Sample	Unknown	3:41266131..41266131
CTNNB1	ENST00000349496	ET-124	867678	p.S45P	c.133T>C	Endometrium	NS	NS	Carcinoma	Endometrioid carcinoma	NS	11957146	-	Confirmed Somatic	Tumour Sample	Unknown	3:41266136..41266136
CTNNB1	ENST00000349496	ET-161	867679	p.S45P	c.133T>C	Endometrium	NS	NS	Carcinoma	Endometrioid carcinoma	NS	11957146	-	Confirmed Somatic	Tumour Sample	Unknown	3:41266136..41266136
CTNNB1	ENST00000349496	ET-169	867680	p.S45P	c.133T>C	Endometrium	NS	NS	Carcinoma	Endometrioid carcinoma	NS	11957146	-	Confirmed Somatic	Tumour Sample	Unknown	3:41266136..41266136
CTNNB1	ENST00000349496	sch-2	870792	p.S45P	c.133T>C	Endometrium	NS	NS	Carcinoma	Endometrioid carcinoma	NS	11048799	-	Confirmed Somatic	Tumour Sample	Unknown	3:41266136..41266136
CTNNB1	ENST00000349496	E16774	873449	p.S45P	c.133T>C	Endometrium	NS	NS	Carcinoma	Endometrioid carcinoma	NS	12439748	-	Confirmed Somatic	Tumour Sample	Unknown	3:41266136..41266136
CTNNB1	ENST00000349496	1097403	1097403	p.S45P	c.133T>C	Endometrium	NS	NS	Carcinoma	Endometrioid carcinoma	NS	18084252	-	Confirmed Somatic	Tumour Sample	Unknown	3:41266136..41266136
CTNNB1	ENST00000349496	1097405	1097405	p.S45P	c.133T>C	Endometrium	NS	NS	Carcinoma	Endometrioid carcinoma	NS	18084252	-	Confirmed Somatic	Tumour Sample	Unknown	3:41266136..41266136
CTNNB1	ENST00000349496	1041982	1041982	p.S45A	c.133T>G	Endometrium	NS	NS	Hyperplasia	Complex-atypical	NS	16160475	-	Previously Reported	Tumour Sample	Heterozygous	3:41266136..41266136
CTNNB1	ENST00000349496	TCGA-A5-A0VO-01	1783326	p.S45F	c.134C>T	Endometrium	NS	NS	Carcinoma	Endometrioid carcinoma	NS	-	419	Previously Reported	Tumour Sample	Homozygous	3:41266137..41266137
CTNNB1	ENST00000349496	TCGA-BS-A0TG-01	1783465	p.S45F	c.134C>T	Endometrium	NS	NS	Carcinoma	Endometrioid carcinoma	NS	-	419	Previously Reported	Tumour Sample	Homozygous	3:41266137..41266137
CTNNB1	ENST00000349496	ET-94	867674	p.S45F	c.134C>T	Endometrium	NS	NS	Carcinoma	Endometrioid carcinoma	NS	11957146	-	Confirmed Somatic	Tumour Sample	Unknown	3:41266137..41266137
CTNNB1	ENST00000349496	fuk-4	868978	p.S45F	c.134C>T	Endometrium	NS	NS	Carcinoma	Endometrioid carcinoma	NS	9721853	-	Confirmed Somatic	Tumour Sample	Unknown	3:41266137..41266137
CTNNB1	ENST00000349496	fuk-8	868982	p.S45F	c.134C>T	Endometrium	NS	NS	Carcinoma	Endometrioid carcinoma	NS	9721853	-	Confirmed Somatic	Tumour Sample	Unknown	3:41266137..41266137
CTNNB1	ENST00000349496	E16773	873448	p.S45F	c.134C>T	Endometrium	NS	NS	Carcinoma	Endometrioid carcinoma	NS	12439748	-	Confirmed Somatic	Tumour Sample	Unknown	3:41266137..41266137
CTNNB1	ENST00000349496	E8272	877581	p.S45F	c.134C>T	Endometrium	NS	NS	Carcinoma	Endometrioid carcinoma	NS	11329142	-	Confirmed Somatic	Tumour Sample	Unknown	3:41266137..41266137
CTNNB1	ENST00000349496	S14	877582	p.S45F	c.134C>T	Endometrium	NS	NS	Carcinoma	Endometrioid carcinoma	NS	11329142	-	Confirmed Somatic	Tumour Sample	Unknown	3:41266137..41266137
CTNNB1	ENST00000349496	S33	877601	p.S45F	c.134C>T	Endometrium	NS	NS	Carcinoma	Endometrioid carcinoma	NS	11329142	-	Confirmed Somatic	Tumour Sample	Unknown	3:41266137..41266137
CTNNB1	ENST00000349496	sae-1	876302	p.S45F	c.134C>T	Endometrium	NS	NS	Carcinoma	Endometrioid carcinoma	NS	11161379	-	Previously Reported	Tumour Sample	Unknown	3:41266137..41266137
CTNNB1	ENST00000349496	sae-13	876303	p.S45F	c.134C>T	Endometrium	NS	NS	Carcinoma	Endometrioid carcinoma	NS	11161379	-	Previously Reported	Tumour Sample	Unknown	3:41266137..41266137
CTNNB1	ENST00000349496	E13796	891788	p.S45F	c.134C>T	Endometrium	NS	NS	Carcinoma	Endometrioid carcinoma	NS	11329142	-	Previously Reported	Tumour Sample	Unknown	3:41266137..41266137
CTNNB1	ENST00000349496	E13813	891792	p.S45F	c.134C>T	Endometrium	NS	NS	Carcinoma	Endometrioid carcinoma	NS	11329142	-	Previously Reported	Tumour Sample	Unknown	3:41266137..41266137
CTNNB1	ENST00000349496	TCGA-B5-A121-01	1783417	p.S45C	c.134C>G	Endometrium	NS	NS	Carcinoma	Endometrioid carcinoma	NS	-	419	Previously Reported	Tumour Sample	Heterozygous	3:41266137..41266137
CTNNB1	ENST00000349496	fuk-5	868979	p.S45C	c.134C>G	Endometrium	NS	NS	Carcinoma	Endometrioid carcinoma	NS	9721853	-	Confirmed Somatic	Tumour Sample	Unknown	3:41266137..41266137
CTNNB1	ENST00000349496	E16772	873447	p.S45Y	c.134C>A	Endometrium	NS	NS	Carcinoma	Endometrioid carcinoma	NS	12439748	-	Confirmed Somatic	Tumour Sample	Unknown	3:41266137..41266137
CTNNB1	ENST00000349496	TCGA-BS-A0V8-01	1783481	p.K170M	c.509A>T	Endometrium	NS	NS	Carcinoma	Endometrioid carcinoma	NS	-	419	Variant of unknown origin	Tumour Sample	Heterozygous	3:41266838..41266838
CTNNB1	ENST00000349496	TCGA-AP-A059-01	1783335	p.V199I	c.595G>A	Endometrium	NS	NS	Carcinoma	Endometrioid carcinoma	NS	-	419	Variant of unknown origin	Tumour Sample	Heterozygous	3:41266924..41266924
CTNNB1	ENST00000349496	TCGA-D1-A103-01	1783494	p.A215T	c.643G>A	Endometrium	NS	NS	Carcinoma	Endometrioid carcinoma	NS	-	419	Variant of unknown origin	Tumour Sample	Heterozygous	3:41266972..41266972
CTNNB1	ENST00000349496	TCGA-D1-A17B-01	1783524	p.G277D	c.830G>A	Endometrium	NS	NS	Carcinoma	Endometrioid carcinoma	NS	-	419	Variant of unknown origin	Tumour Sample	Homozygous	3:41267246..41267246
CTNNB1	ENST00000349496	TCGA-B5-A11E-01	1783399	p.K354T	c.1061A>C	Endometrium	NS	NS	Carcinoma	Endometrioid carcinoma	NS	-	419	Variant of unknown origin	Tumour Sample	Heterozygous	3:41268823..41268823
CTNNB1	ENST00000349496	TCGA-B5-A0JY-01	1783388	p.R453Q	c.1358G>A	Endometrium	NS	NS	Carcinoma	Endometrioid carcinoma	NS	-	419	Variant of unknown origin	Tumour Sample	Heterozygous	3:41275192..41275192
CTNNB1	ENST00000349496	192T	1434221	p.R486C	c.1456C>T	Endometrium	NS	NS	Carcinoma	NS	NS	18552176	-	Confirmed Somatic	Tumour Sample	Heterozygous	3:41275290..41275290
CTNNB1	ENST00000349496	TCGA-AP-A0LM-01	1783352	p.R535Q	c.1604G>A	Endometrium	NS	NS	Carcinoma	Endometrioid carcinoma	NS	-	419	Variant of unknown origin	Tumour Sample	Heterozygous	3:41275709..41275709
CTNNB1	ENST00000349496	TCGA-AX-A0J0-01	1783376	p.M553V	c.1657A>G	Endometrium	NS	NS	Carcinoma	Endometrioid carcinoma	NS	-	419	Variant of unknown origin	Tumour Sample	Heterozygous	3:41275762..41275762
CTNNB1	ENST00000349496	TCGA-AP-A056-01	1783334	p.R587Q	c.1760G>A	Endometrium	NS	NS	Carcinoma	Endometrioid carcinoma	NS	-	419	Variant of unknown origin	Tumour Sample	Heterozygous	3:41277291..41277291
CTNNB1	ENST00000349496	TCGA-D1-A16R-01	1783516	p.Q623E	c.1867C>G	Endometrium	NS	NS	Carcinoma	Endometrioid carcinoma	NS	-	419	Variant of unknown origin	Tumour Sample	Homozygous	3:41277903..41277903
CTNNB1	ENST00000349496	TCGA-BG-A0M3-01	1783424	p.S646F	c.1937C>T	Endometrium	NS	NS	Carcinoma	Endometrioid carcinoma	NS	-	419	Variant of unknown origin	Tumour Sample	Homozygous	3:41277973..41277973
CTNNB1	ENST00000349496	TCGA-AP-A054-01	1783333	p.M688T	c.2063T>C	Endometrium	NS	NS	Carcinoma	Endometrioid carcinoma	NS	-	419	Variant of unknown origin	Tumour Sample	Heterozygous	3:41278187..41278187
CTNNB1	ENST00000349496	TCGA-AX-A0J1-01	1783377	p.R710H	c.2129G>A	Endometrium	NS	NS	Carcinoma	Endometrioid carcinoma	NS	-	419	Variant of unknown origin	Tumour Sample	Heterozygous	3:41279559..41279559
CTNNB1	ENST00000349496	TCGA-AP-A056-01	1783334	p.D712N	c.2134G>A	Endometrium	NS	NS	Carcinoma	Endometrioid carcinoma	NS	-	419	Variant of unknown origin	Tumour Sample	Heterozygous	3:41279564..41279564
CTNNB1	ENST00000349496	1009633	1009633	p.D32Y	c.?	Endometrium	NS	NS	Carcinoma	Endometrioid carcinoma	NS	16021566	-	Confirmed Somatic	Tumour Sample	Unknown	-
CTNNB1	ENST00000349496	1009635	1009635	p.D32Y	c.?	Endometrium	NS	NS	Carcinoma	Endometrioid carcinoma	NS	16021566	-	Confirmed Somatic	Tumour Sample	Unknown	-
CTNNB1	ENST00000349496	1745422	1745422	p.S33C	c.?	Endometrium	NS	NS	Carcinoma	Endometrioid carcinoma	NS	22635024	-	Confirmed Somatic	Tumour Sample	Unknown	-
CTNNB1	ENST00000349496	1745423	1745423	p.S33C	c.?	Endometrium	NS	NS	Carcinoma	Endometrioid carcinoma	NS	22635024	-	Confirmed Somatic	Tumour Sample	Unknown	-
CTNNB1	ENST00000349496	1009640	1009640	p.G34E	c.?	Endometrium	NS	NS	Carcinoma	Endometrioid carcinoma	NS	16021566	-	Confirmed Somatic	Tumour Sample	Unknown	-
CTNNB1	ENST00000349496	1748157	1748157	p.G34R	c.?	Endometrium	NS	NS	Carcinoma	Endometrioid carcinoma	NS	21470976	-	Confirmed Somatic	Tumour Sample	Unknown	-
CTNNB1	ENST00000349496	1745418	1745418	p.S37C	c.?	Endometrium	NS	NS	Carcinoma	Endometrioid carcinoma	NS	22635024	-	Confirmed Somatic	Tumour Sample	Unknown	-
CTNNB1	ENST00000349496	1745419	1745419	p.S37C	c.?	Endometrium	NS	NS	Carcinoma	Endometrioid carcinoma	NS	22635024	-	Confirmed Somatic	Tumour Sample	Unknown	-
CTNNB1	ENST00000349496	1748161	1748161	p.T41A	c.?	Endometrium	NS	NS	Carcinoma	Endometrioid carcinoma	NS	21470976	-	Confirmed Somatic	Tumour Sample	Unknown	-
CTNNB1	ENST00000349496	906609	906609	p.S23G	c.67A>G	Haematopoietic and lymphoid	Sinonasal and nasal cavity	NS	Lymphoid neoplasm	NK-T cell lymphoma	NS	15643509	-	Variant of unknown origin	Tumour Sample	Unknown	3:41266070..41266070
CTNNB1	ENST00000349496	1005250	1005250	p.S23G	c.67A>G	Haematopoietic and lymphoid	Sinonasal and nasal cavity	NS	Lymphoid neoplasm	B cell lymphoma unspecified	NS	16596195	-	Variant of unknown origin	Tumour Sample	Unknown	3:41266070..41266070
CTNNB1	ENST00000349496	906617	906617	p.H24R	c.71A>G	Haematopoietic and lymphoid	Sinonasal and nasal cavity	NS	Lymphoid neoplasm	NK-T cell lymphoma	NS	15643509	-	Variant of unknown origin	Tumour Sample	Unknown	3:41266074..41266074
CTNNB1	ENST00000349496	E13453	740574	p.D32H	c.94G>C	Haematopoietic and lymphoid	Adrenal gland	NS	Lymphoid neoplasm	Diffuse large B cell lymphoma	NS	11927008	-	Previously Reported	Tumour Sample	Unknown	3:41266097..41266097
CTNNB1	ENST00000349496	pTL6	1172557	p.S33F	c.98C>T	Haematopoietic and lymphoid	Lymph node	NS	Lymphoid neoplasm	Peripheral T cell lymphoma unspecified	NS	18757411	-	Previously Reported	Tumour Sample	Heterozygous	3:41266101..41266101
CTNNB1	ENST00000349496	1172561	1172561	p.S33Y	c.98C>A	Haematopoietic and lymphoid	Lymph node	NS	Lymphoid neoplasm	Precursor T cell lymphoblastic lymphoma	NS	18757411	-	Previously Reported	Tumour Sample	Heterozygous	3:41266101..41266101
CTNNB1	ENST00000349496	1005223	1005223	p.G38D	c.113G>A	Haematopoietic and lymphoid	Sinonasal and nasal cavity	NS	Lymphoid neoplasm	NK-T cell lymphoma	NS	16596195	-	Previously Reported	Tumour Sample	Unknown	3:41266116..41266116
CTNNB1	ENST00000349496	906598	906598	p.T41A	c.121A>G	Haematopoietic and lymphoid	Sinonasal and nasal cavity	NS	Lymphoid neoplasm	NK-T cell lymphoma	NS	15643509	-	Previously Reported	Tumour Sample	Unknown	3:41266124..41266124
CTNNB1	ENST00000349496	906612	906612	p.T41A	c.121A>G	Haematopoietic and lymphoid	Sinonasal and nasal cavity	NS	Lymphoid neoplasm	NK-T cell lymphoma	NS	15643509	-	Previously Reported	Tumour Sample	Unknown	3:41266124..41266124
CTNNB1	ENST00000349496	906592	906592	p.T41I	c.122C>T	Haematopoietic and lymphoid	Sinonasal and nasal cavity	NS	Lymphoid neoplasm	NK-T cell lymphoma	NS	15643509	-	Previously Reported	Tumour Sample	Unknown	3:41266125..41266125
CTNNB1	ENST00000349496	906596	906596	p.T41S	c.122C>G	Haematopoietic and lymphoid	Sinonasal and nasal cavity	NS	Lymphoid neoplasm	NK-T cell lymphoma	NS	15643509	-	Previously Reported	Tumour Sample	Unknown	3:41266125..41266125
CTNNB1	ENST00000349496	pTL3	1172559	p.T41N	c.122C>A	Haematopoietic and lymphoid	Lymph node	NS	Lymphoid neoplasm	Peripheral T cell lymphoma unspecified	NS	18757411	-	Previously Reported	Tumour Sample	Heterozygous	3:41266125..41266125
CTNNB1	ENST00000349496	S82254	875547	p.A43T	c.127G>A	Haematopoietic and lymphoid	Sinonasal and nasal cavity	NS	Lymphoid neoplasm	NK-T cell lymphoma	NS	12824925	-	Previously Reported	Tumour Sample	Unknown	3:41266130..41266130
CTNNB1	ENST00000349496	906600	906600	p.A43T	c.127G>A	Haematopoietic and lymphoid	Sinonasal and nasal cavity	NS	Lymphoid neoplasm	NK-T cell lymphoma	NS	15643509	-	Previously Reported	Tumour Sample	Unknown	3:41266130..41266130
CTNNB1	ENST00000349496	1005221	1005221	p.A43V	c.128C>T	Haematopoietic and lymphoid	Sinonasal and nasal cavity	NS	Lymphoid neoplasm	NK-T cell lymphoma	NS	16596195	-	Variant of unknown origin	Tumour Sample	Unknown	3:41266131..41266131
CTNNB1	ENST00000349496	1005239	1005239	p.A43V	c.128C>T	Haematopoietic and lymphoid	Sinonasal and nasal cavity	NS	Lymphoid neoplasm	NK-T cell lymphoma	NS	16596195	-	Variant of unknown origin	Tumour Sample	Unknown	3:41266131..41266131
CTNNB1	ENST00000349496	1005243	1005243	p.A43V	c.128C>T	Haematopoietic and lymphoid	Sinonasal and nasal cavity	NS	Lymphoid neoplasm	B cell lymphoma unspecified	NS	16596195	-	Variant of unknown origin	Tumour Sample	Unknown	3:41266131..41266131
CTNNB1	ENST00000349496	1005247	1005247	p.P44L	c.131C>T	Haematopoietic and lymphoid	Sinonasal and nasal cavity	NS	Lymphoid neoplasm	B cell lymphoma unspecified	NS	16596195	-	Previously Reported	Tumour Sample	Unknown	3:41266134..41266134
CTNNB1	ENST00000349496	pTL2	1172558	p.S45F	c.134C>T	Haematopoietic and lymphoid	Lymph node	NS	Lymphoid neoplasm	Peripheral T cell lymphoma unspecified	NS	18757411	-	Previously Reported	Tumour Sample	Heterozygous	3:41266137..41266137
CTNNB1	ENST00000349496	906608	906608	p.G48D	c.143G>A	Haematopoietic and lymphoid	Sinonasal and nasal cavity	NS	Lymphoid neoplasm	NK-T cell lymphoma	NS	15643509	-	Previously Reported	Tumour Sample	Unknown	3:41266146..41266146
CTNNB1	ENST00000349496	1005214	1005214	p.G48D	c.143G>A	Haematopoietic and lymphoid	Sinonasal and nasal cavity	NS	Lymphoid neoplasm	NK-T cell lymphoma	NS	16596195	-	Previously Reported	Tumour Sample	Unknown	3:41266146..41266146
CTNNB1	ENST00000349496	1005223	1005223	p.G48D	c.143G>A	Haematopoietic and lymphoid	Sinonasal and nasal cavity	NS	Lymphoid neoplasm	NK-T cell lymphoma	NS	16596195	-	Previously Reported	Tumour Sample	Unknown	3:41266146..41266146
CTNNB1	ENST00000349496	1005243	1005243	p.G48D	c.143G>A	Haematopoietic and lymphoid	Sinonasal and nasal cavity	NS	Lymphoid neoplasm	B cell lymphoma unspecified	NS	16596195	-	Previously Reported	Tumour Sample	Unknown	3:41266146..41266146
CTNNB1	ENST00000349496	S82257	875550	p.G50S	c.148G>A	Haematopoietic and lymphoid	Sinonasal and nasal cavity	NS	Lymphoid neoplasm	NK-T cell lymphoma	NS	12824925	-	Variant of unknown origin	Tumour Sample	Unknown	3:41266151..41266151
CTNNB1	ENST00000349496	S82250	875544	p.G50D	c.149G>A	Haematopoietic and lymphoid	Sinonasal and nasal cavity	NS	Lymphoid neoplasm	NK-T cell lymphoma	NS	12824925	-	Variant of unknown origin	Tumour Sample	Unknown	3:41266152..41266152
CTNNB1	ENST00000349496	1005221	1005221	p.N51S	c.152A>G	Haematopoietic and lymphoid	Sinonasal and nasal cavity	NS	Lymphoid neoplasm	NK-T cell lymphoma	NS	16596195	-	Variant of unknown origin	Tumour Sample	Unknown	3:41266155..41266155
CTNNB1	ENST00000349496	906590	906590	p.E53K	c.157G>A	Haematopoietic and lymphoid	Sinonasal and nasal cavity	NS	Lymphoid neoplasm	NK-T cell lymphoma	NS	15643509	-	Previously Reported	Tumour Sample	Unknown	3:41266160..41266160
CTNNB1	ENST00000349496	906593	906593	p.E53K	c.157G>A	Haematopoietic and lymphoid	Sinonasal and nasal cavity	NS	Lymphoid neoplasm	NK-T cell lymphoma	NS	15643509	-	Previously Reported	Tumour Sample	Unknown	3:41266160..41266160
CTNNB1	ENST00000349496	906595	906595	p.E53K	c.157G>A	Haematopoietic and lymphoid	Sinonasal and nasal cavity	NS	Lymphoid neoplasm	NK-T cell lymphoma	NS	15643509	-	Previously Reported	Tumour Sample	Unknown	3:41266160..41266160
CTNNB1	ENST00000349496	906604	906604	p.E53K	c.157G>A	Haematopoietic and lymphoid	Sinonasal and nasal cavity	NS	Lymphoid neoplasm	NK-T cell lymphoma	NS	15643509	-	Previously Reported	Tumour Sample	Unknown	3:41266160..41266160
CTNNB1	ENST00000349496	906611	906611	p.E53K	c.157G>A	Haematopoietic and lymphoid	Sinonasal and nasal cavity	NS	Lymphoid neoplasm	NK-T cell lymphoma	NS	15643509	-	Previously Reported	Tumour Sample	Unknown	3:41266160..41266160
CTNNB1	ENST00000349496	906613	906613	p.E53K	c.157G>A	Haematopoietic and lymphoid	Sinonasal and nasal cavity	NS	Lymphoid neoplasm	NK-T cell lymphoma	NS	15643509	-	Previously Reported	Tumour Sample	Unknown	3:41266160..41266160
CTNNB1	ENST00000349496	1005218	1005218	p.E53K	c.157G>A	Haematopoietic and lymphoid	Sinonasal and nasal cavity	NS	Lymphoid neoplasm	NK-T cell lymphoma	NS	16596195	-	Previously Reported	Tumour Sample	Unknown	3:41266160..41266160
CTNNB1	ENST00000349496	S82255	875548	p.E53K	c.157G>A	Haematopoietic and lymphoid	Sinonasal and nasal cavity	NS	Lymphoid neoplasm	NK-T cell lymphoma	NS	12824925	-	Variant of unknown origin	Tumour Sample	Unknown	3:41266160..41266160
CTNNB1	ENST00000349496	906607	906607	p.E54G	c.161A>G	Haematopoietic and lymphoid	Sinonasal and nasal cavity	NS	Lymphoid neoplasm	NK-T cell lymphoma	NS	15643509	-	Variant of unknown origin	Tumour Sample	Unknown	3:41266164..41266164
CTNNB1	ENST00000349496	S82257	875550	p.E55K	c.163G>A	Haematopoietic and lymphoid	Sinonasal and nasal cavity	NS	Lymphoid neoplasm	NK-T cell lymphoma	NS	12824925	-	Variant of unknown origin	Tumour Sample	Unknown	3:41266166..41266166
CTNNB1	ENST00000349496	hos-11	749579	p.D56N	c.166G>A	Haematopoietic and lymphoid	Head neck	NS	Lymphoid neoplasm	NK-T cell lymphoma	NS	11896204	-	Previously Reported	Tumour Sample	Unknown	3:41266169..41266169
CTNNB1	ENST00000349496	hos-5	738882	p.V57M	c.169G>A	Haematopoietic and lymphoid	Liver	NS	Lymphoid neoplasm	Peripheral T cell lymphoma unspecified	NS	11896204	-	Variant of unknown origin	Tumour Sample	Unknown	3:41266172..41266172
CTNNB1	ENST00000349496	S82249	875542	p.V57M	c.169G>A	Haematopoietic and lymphoid	Sinonasal and nasal cavity	NS	Lymphoid neoplasm	NK-T cell lymphoma	NS	12824925	-	Variant of unknown origin	Tumour Sample	Unknown	3:41266172..41266172
CTNNB1	ENST00000349496	906603	906603	p.D58N	c.172G>A	Haematopoietic and lymphoid	Sinonasal and nasal cavity	NS	Lymphoid neoplasm	NK-T cell lymphoma	NS	15643509	-	Previously Reported	Tumour Sample	Unknown	3:41266175..41266175
CTNNB1	ENST00000349496	906618	906618	p.D58N	c.172G>A	Haematopoietic and lymphoid	Sinonasal and nasal cavity	NS	Lymphoid neoplasm	NK-T cell lymphoma	NS	15643509	-	Previously Reported	Tumour Sample	Unknown	3:41266175..41266175
CTNNB1	ENST00000349496	S82247	875540	p.D58N	c.172G>A	Haematopoietic and lymphoid	Sinonasal and nasal cavity	NS	Lymphoid neoplasm	NK-T cell lymphoma	NS	12824925	-	Variant of unknown origin	Tumour Sample	Unknown	3:41266175..41266175
CTNNB1	ENST00000349496	906599	906599	p.S60C	c.179C>G	Haematopoietic and lymphoid	Sinonasal and nasal cavity	NS	Lymphoid neoplasm	NK-T cell lymphoma	NS	15643509	-	Variant of unknown origin	Tumour Sample	Unknown	3:41266182..41266182
CTNNB1	ENST00000349496	S82250	875544	p.Q61L	c.182A>T	Haematopoietic and lymphoid	Sinonasal and nasal cavity	NS	Lymphoid neoplasm	NK-T cell lymphoma	NS	12824925	-	Variant of unknown origin	Tumour Sample	Unknown	3:41266185..41266185
CTNNB1	ENST00000349496	SUPT1	1760532	p.A187T	c.559G>A	Haematopoietic and lymphoid	NS	NS	Lymphoid neoplasm	Acute lymphoblastic T cell leukaemia	NS	22675565	425	Variant of unknown origin	Cultured	Unknown	3:41266888..41266888
CTNNB1	ENST00000349496	KARPAS45	1760525	p.R376H	c.1127G>A	Haematopoietic and lymphoid	NS	NS	Lymphoid neoplasm	Acute lymphoblastic T cell leukaemia	NS	22675565	425	Variant of unknown origin	Cultured	Unknown	3:41274877..41274877
CTNNB1	ENST00000349496	TB3306	979087	p.S33F	c.98C>T	Kidney	NS	NS	Wilms tumour	NS	NS	15579438	-	Previously Reported	Unknown	Heterozygous	3:41266101..41266101
CTNNB1	ENST00000349496	mai-20	872401	p.S33C	c.98C>G	Kidney	NS	NS	Wilms tumour	NS	NS	11103785	-	Confirmed Somatic	Tumour Sample	Unknown	3:41266101..41266101
CTNNB1	ENST00000349496	1714145	1714145	p.I35T	c.104T>C	Kidney	NS	NS	Wilms tumour	Unilateral	NS	22470196	-	Confirmed Somatic	Tumour Sample	Unknown	3:41266107..41266107
CTNNB1	ENST00000349496	mai-18	872399	p.H36P	c.107A>C	Kidney	NS	NS	Wilms tumour	NS	NS	11103785	-	Confirmed Somatic	Tumour Sample	Unknown	3:41266110..41266110
CTNNB1	ENST00000349496	mai-19	872400	p.H36P	c.107A>C	Kidney	NS	NS	Wilms tumour	NS	NS	11103785	-	Confirmed Somatic	Tumour Sample	Unknown	3:41266110..41266110
CTNNB1	ENST00000349496	1714058	1714058	p.H36P	c.107A>C	Kidney	NS	NS	Wilms tumour	Unilateral	NS	22470196	-	Confirmed Somatic	Tumour Sample	Unknown	3:41266110..41266110
CTNNB1	ENST00000349496	1714082	1714082	p.H36P	c.107A>C	Kidney	NS	NS	Wilms tumour	Unilateral	NS	22470196	-	Confirmed Somatic	Tumour Sample	Unknown	3:41266110..41266110
CTNNB1	ENST00000349496	1714108	1714108	p.H36P	c.107A>C	Kidney	NS	NS	Wilms tumour	Unilateral	NS	22470196	-	Confirmed Somatic	Tumour Sample	Unknown	3:41266110..41266110
CTNNB1	ENST00000349496	1714149	1714149	p.H36P	c.107A>C	Kidney	NS	NS	Wilms tumour	Bilateral	NS	22470196	-	Confirmed Somatic	Tumour Sample	Unknown	3:41266110..41266110
CTNNB1	ENST00000349496	978797	978797	p.T41A	c.121A>G	Kidney	NS	NS	Wilms tumour	NS	NS	14994125	-	Confirmed Somatic	Tumour Sample	Heterozygous	3:41266124..41266124
CTNNB1	ENST00000349496	TB3965	979102	p.T41A	c.121A>G	Kidney	NS	NS	Wilms tumour	NS	NS	15579438	-	Previously Reported	Unknown	Heterozygous	3:41266124..41266124
CTNNB1	ENST00000349496	21	1019639	p.T41A	c.121A>G	Kidney	NS	NS	Wilms tumour	NS	NS	16909133	-	Previously Reported	Unknown	Heterozygous	3:41266124..41266124
CTNNB1	ENST00000349496	1492245	1492245	p.T41A	c.121A>G	Kidney	NS	NS	Wilms tumour	NS	NS	21237236	-	Previously Reported	Tumour Sample	Heterozygous	3:41266124..41266124
CTNNB1	ENST00000349496	1173830	1173830	p.T41A	c.121A>G	Kidney	NS	NS	Wilms tumour	Bilateral	NS	17551084	-	Confirmed Somatic	Tumour Sample	Unknown	3:41266124..41266124
CTNNB1	ENST00000349496	1714103	1714103	p.T41A	c.121A>G	Kidney	NS	NS	Wilms tumour	Unilateral	NS	22470196	-	Confirmed Somatic	Tumour Sample	Unknown	3:41266124..41266124
CTNNB1	ENST00000349496	koe-3	873245	p.T41A	c.121A>G	Kidney	NS	NS	Wilms tumour	NS	NS	10463574	-	Previously Reported	Tumour Sample	Unknown	3:41266124..41266124
CTNNB1	ENST00000349496	koe-3	874861	p.T41A	c.121A>G	Kidney	NS	NS	Wilms tumour	NS	NS	12474228	-	Previously Reported	Tumour Sample	Unknown	3:41266124..41266124
CTNNB1	ENST00000349496	978794	978794	p.T41P	c.121A>C	Kidney	NS	NS	Wilms tumour	NS	NS	14994125	-	Confirmed Somatic	Tumour Sample	Heterozygous	3:41266124..41266124
CTNNB1	ENST00000349496	mai-21	872402	p.T41P	c.121A>C	Kidney	NS	NS	Wilms tumour	NS	NS	11103785	-	Confirmed Somatic	Tumour Sample	Unknown	3:41266124..41266124
CTNNB1	ENST00000349496	1714148	1714148	p.T41P	c.121A>C	Kidney	NS	NS	Wilms tumour	Bilateral	NS	22470196	-	Confirmed Somatic	Tumour Sample	Unknown	3:41266124..41266124
CTNNB1	ENST00000349496	978796	978796	p.P44A	c.130C>G	Kidney	NS	NS	Wilms tumour	NS	NS	14994125	-	Confirmed Somatic	Tumour Sample	Heterozygous	3:41266133..41266133
CTNNB1	ENST00000349496	RMH-4714	1329097	p.P44A	c.130C>G	Kidney	NS	NS	Wilms tumour	NS	NS	20332316	-	Confirmed Somatic	Tumour Sample	Heterozygous	3:41266133..41266133
CTNNB1	ENST00000349496	11	1019629	p.P44A	c.130C>G	Kidney	NS	NS	Wilms tumour	NS	NS	16909133	-	Previously Reported	Unknown	Heterozygous	3:41266133..41266133
CTNNB1	ENST00000349496	978796	978796	p.S45P	c.133T>C	Kidney	NS	NS	Wilms tumour	NS	NS	14994125	-	Confirmed Somatic	Tumour Sample	Heterozygous	3:41266136..41266136
CTNNB1	ENST00000349496	978802	978802	p.S45P	c.133T>C	Kidney	NS	NS	Wilms tumour	NS	NS	14994125	-	Confirmed Somatic	Tumour Sample	Heterozygous	3:41266136..41266136
CTNNB1	ENST00000349496	RMH-4714	1329097	p.S45P	c.133T>C	Kidney	NS	NS	Wilms tumour	NS	NS	20332316	-	Confirmed Somatic	Tumour Sample	Heterozygous	3:41266136..41266136
CTNNB1	ENST00000349496	WT564	979085	p.S45P	c.133T>C	Kidney	NS	NS	Wilms tumour	NS	NS	15579438	-	Previously Reported	Unknown	Heterozygous	3:41266136..41266136
CTNNB1	ENST00000349496	11	1019629	p.S45P	c.133T>C	Kidney	NS	NS	Wilms tumour	NS	NS	16909133	-	Previously Reported	Unknown	Heterozygous	3:41266136..41266136
CTNNB1	ENST00000349496	E37834	875245	p.S45P	c.133T>C	Kidney	NS	NS	Wilms tumour	Bilateral	NS	12239584	-	Confirmed Somatic	Tumour Sample	Unknown	3:41266136..41266136
CTNNB1	ENST00000349496	1173829	1173829	p.S45P	c.133T>C	Kidney	NS	NS	Wilms tumour	Bilateral	NS	17551084	-	Confirmed Somatic	Tumour Sample	Unknown	3:41266136..41266136
CTNNB1	ENST00000349496	1173831	1173831	p.S45P	c.133T>C	Kidney	NS	NS	Wilms tumour	Bilateral	NS	17551084	-	Confirmed Somatic	Tumour Sample	Unknown	3:41266136..41266136
CTNNB1	ENST00000349496	1173832	1173832	p.S45P	c.133T>C	Kidney	NS	NS	Wilms tumour	Bilateral	NS	17551084	-	Confirmed Somatic	Tumour Sample	Unknown	3:41266136..41266136
CTNNB1	ENST00000349496	1173833	1173833	p.S45P	c.133T>C	Kidney	NS	NS	Wilms tumour	Bilateral	NS	17551084	-	Confirmed Somatic	Tumour Sample	Unknown	3:41266136..41266136
CTNNB1	ENST00000349496	1173834	1173834	p.S45P	c.133T>C	Kidney	NS	NS	Wilms tumour	Bilateral	NS	17551084	-	Confirmed Somatic	Tumour Sample	Unknown	3:41266136..41266136
CTNNB1	ENST00000349496	1173835	1173835	p.S45P	c.133T>C	Kidney	NS	NS	Wilms tumour	Bilateral	NS	17551084	-	Confirmed Somatic	Tumour Sample	Unknown	3:41266136..41266136
CTNNB1	ENST00000349496	1173836	1173836	p.S45P	c.133T>C	Kidney	NS	NS	Wilms tumour	Bilateral	NS	17551084	-	Confirmed Somatic	Tumour Sample	Unknown	3:41266136..41266136
CTNNB1	ENST00000349496	1173837	1173837	p.S45P	c.133T>C	Kidney	NS	NS	Wilms tumour	Bilateral	NS	17551084	-	Confirmed Somatic	Tumour Sample	Unknown	3:41266136..41266136
CTNNB1	ENST00000349496	1714102	1714102	p.S45P	c.133T>C	Kidney	NS	NS	Wilms tumour	Unilateral	NS	22470196	-	Confirmed Somatic	Tumour Sample	Unknown	3:41266136..41266136
CTNNB1	ENST00000349496	1714104	1714104	p.S45P	c.133T>C	Kidney	NS	NS	Wilms tumour	Unilateral	NS	22470196	-	Confirmed Somatic	Tumour Sample	Unknown	3:41266136..41266136
CTNNB1	ENST00000349496	1714105	1714105	p.S45P	c.133T>C	Kidney	NS	NS	Wilms tumour	Unilateral	NS	22470196	-	Confirmed Somatic	Tumour Sample	Unknown	3:41266136..41266136
CTNNB1	ENST00000349496	koe-6	873248	p.S45P	c.133T>C	Kidney	NS	NS	Wilms tumour	NS	NS	10463574	-	Previously Reported	Tumour Sample	Unknown	3:41266136..41266136
CTNNB1	ENST00000349496	koe-6	874860	p.S45P	c.133T>C	Kidney	NS	NS	Wilms tumour	NS	NS	12474228	-	Previously Reported	Tumour Sample	Unknown	3:41266136..41266136
CTNNB1	ENST00000349496	1492247	1492247	p.S45A	c.133T>G	Kidney	NS	NS	Wilms tumour	NS	NS	21237236	-	Previously Reported	Tumour Sample	Heterozygous	3:41266136..41266136
CTNNB1	ENST00000349496	1492256	1492256	p.S45E	c.133_136TCTC>GAGT	Kidney	NS	NS	Wilms tumour	NS	NS	21237236	-	Variant of unknown origin	Tumour Sample	Heterozygous	3:41266136..41266139
CTNNB1	ENST00000349496	mai-1	872382	p.S45F	c.134C>T	Kidney	NS	NS	Wilms tumour	NS	NS	11103785	-	Confirmed Somatic	Tumour Sample	Unknown	3:41266137..41266137
CTNNB1	ENST00000349496	mai-2	872383	p.S45F	c.134C>T	Kidney	NS	NS	Wilms tumour	NS	NS	11103785	-	Confirmed Somatic	Tumour Sample	Unknown	3:41266137..41266137
CTNNB1	ENST00000349496	mai-3	872384	p.S45F	c.134C>T	Kidney	NS	NS	Wilms tumour	NS	NS	11103785	-	Confirmed Somatic	Tumour Sample	Unknown	3:41266137..41266137
CTNNB1	ENST00000349496	mai-4	872385	p.S45F	c.134C>T	Kidney	NS	NS	Wilms tumour	NS	NS	11103785	-	Confirmed Somatic	Tumour Sample	Unknown	3:41266137..41266137
CTNNB1	ENST00000349496	mai-5	872386	p.S45F	c.134C>T	Kidney	NS	NS	Wilms tumour	NS	NS	11103785	-	Confirmed Somatic	Tumour Sample	Unknown	3:41266137..41266137
CTNNB1	ENST00000349496	mai-6	872387	p.S45F	c.134C>T	Kidney	NS	NS	Wilms tumour	NS	NS	11103785	-	Confirmed Somatic	Tumour Sample	Unknown	3:41266137..41266137
CTNNB1	ENST00000349496	mai-7	872388	p.S45F	c.134C>T	Kidney	NS	NS	Wilms tumour	NS	NS	11103785	-	Confirmed Somatic	Tumour Sample	Unknown	3:41266137..41266137
CTNNB1	ENST00000349496	mai-8	872389	p.S45F	c.134C>T	Kidney	NS	NS	Wilms tumour	NS	NS	11103785	-	Confirmed Somatic	Tumour Sample	Unknown	3:41266137..41266137
CTNNB1	ENST00000349496	mai-9	872390	p.S45F	c.134C>T	Kidney	NS	NS	Wilms tumour	NS	NS	11103785	-	Confirmed Somatic	Tumour Sample	Unknown	3:41266137..41266137
CTNNB1	ENST00000349496	mai-10	872391	p.S45F	c.134C>T	Kidney	NS	NS	Wilms tumour	NS	NS	11103785	-	Confirmed Somatic	Tumour Sample	Unknown	3:41266137..41266137
CTNNB1	ENST00000349496	E37827	875238	p.S45F	c.134C>T	Kidney	NS	NS	Wilms tumour	Unilateral	NS	12239584	-	Confirmed Somatic	Tumour Sample	Unknown	3:41266137..41266137
CTNNB1	ENST00000349496	1173841	1173841	p.S45F	c.134C>T	Kidney	NS	NS	Wilms tumour	Bilateral	NS	17551084	-	Confirmed Somatic	Tumour Sample	Unknown	3:41266137..41266137
CTNNB1	ENST00000349496	1173842	1173842	p.S45F	c.134C>T	Kidney	NS	NS	Wilms tumour	Bilateral	NS	17551084	-	Confirmed Somatic	Tumour Sample	Unknown	3:41266137..41266137
CTNNB1	ENST00000349496	1173843	1173843	p.S45F	c.134C>T	Kidney	NS	NS	Wilms tumour	Bilateral	NS	17551084	-	Confirmed Somatic	Tumour Sample	Unknown	3:41266137..41266137
CTNNB1	ENST00000349496	1714095	1714095	p.S45F	c.134C>T	Kidney	NS	NS	Wilms tumour	Bilateral	NS	22470196	-	Confirmed Somatic	Tumour Sample	Unknown	3:41266137..41266137
CTNNB1	ENST00000349496	1714106	1714106	p.S45F	c.134C>T	Kidney	NS	NS	Wilms tumour	Unilateral	NS	22470196	-	Confirmed Somatic	Tumour Sample	Unknown	3:41266137..41266137
CTNNB1	ENST00000349496	1714107	1714107	p.S45F	c.134C>T	Kidney	NS	NS	Wilms tumour	Unilateral	NS	22470196	-	Confirmed Somatic	Tumour Sample	Unknown	3:41266137..41266137
CTNNB1	ENST00000349496	1714147	1714147	p.S45F	c.134C>T	Kidney	NS	NS	Wilms tumour	Bilateral	NS	22470196	-	Confirmed Somatic	Tumour Sample	Unknown	3:41266137..41266137
CTNNB1	ENST00000349496	1714150	1714150	p.S45F	c.134C>T	Kidney	NS	NS	Wilms tumour	Unilateral	NS	22470196	-	Confirmed Somatic	Tumour Sample	Unknown	3:41266137..41266137
CTNNB1	ENST00000349496	1197688	1197688	p.S45F	c.134C>T	Kidney	NS	NS	Wilms tumour	Unilateral	NS	19024596	-	Previously Reported	Tumour Sample	Unknown	3:41266137..41266137
CTNNB1	ENST00000349496	1197690	1197690	p.S45F	c.134C>T	Kidney	NS	NS	Wilms tumour	Unilateral	NS	19024596	-	Previously Reported	Tumour Sample	Unknown	3:41266137..41266137
CTNNB1	ENST00000349496	1292014	1292014	p.S45C	c.134C>G	Kidney	NS	NS	Wilms tumour	NS	NS	19294427	-	Confirmed Somatic	Tumour Sample	Heterozygous	3:41266137..41266137
CTNNB1	ENST00000349496	TB3494	979088	p.S45C	c.134C>G	Kidney	NS	NS	Wilms tumour	NS	NS	15579438	-	Previously Reported	Unknown	Heterozygous	3:41266137..41266137
CTNNB1	ENST00000349496	WS-300	1042677	p.S45C	c.134C>G	Kidney	NS	NS	Wilms tumour	NS	NS	16575872	-	Previously Reported	Tumour Sample	Heterozygous	3:41266137..41266137
CTNNB1	ENST00000349496	koe-4	873246	p.S45C	c.134C>G	Kidney	NS	NS	Wilms tumour	NS	NS	10463574	-	Confirmed Somatic	Tumour Sample	Unknown	3:41266137..41266137
CTNNB1	ENST00000349496	E37833	875244	p.S45C	c.134C>G	Kidney	NS	NS	Wilms tumour	Bilateral	NS	12239584	-	Confirmed Somatic	Tumour Sample	Unknown	3:41266137..41266137
CTNNB1	ENST00000349496	1173844	1173844	p.S45C	c.134C>G	Kidney	NS	NS	Wilms tumour	Bilateral	NS	17551084	-	Confirmed Somatic	Tumour Sample	Unknown	3:41266137..41266137
CTNNB1	ENST00000349496	1173845	1173845	p.S45C	c.134C>G	Kidney	NS	NS	Wilms tumour	Bilateral	NS	17551084	-	Confirmed Somatic	Tumour Sample	Unknown	3:41266137..41266137
CTNNB1	ENST00000349496	1173846	1173846	p.S45C	c.134C>G	Kidney	NS	NS	Wilms tumour	Bilateral	NS	17551084	-	Confirmed Somatic	Tumour Sample	Unknown	3:41266137..41266137
CTNNB1	ENST00000349496	1173847	1173847	p.S45C	c.134C>G	Kidney	NS	NS	Wilms tumour	Bilateral	NS	17551084	-	Confirmed Somatic	Tumour Sample	Unknown	3:41266137..41266137
CTNNB1	ENST00000349496	1173848	1173848	p.S45C	c.134C>G	Kidney	NS	NS	Wilms tumour	Bilateral	NS	17551084	-	Confirmed Somatic	Tumour Sample	Unknown	3:41266137..41266137
CTNNB1	ENST00000349496	1173849	1173849	p.S45C	c.134C>G	Kidney	NS	NS	Wilms tumour	Bilateral	NS	17551084	-	Confirmed Somatic	Tumour Sample	Unknown	3:41266137..41266137
CTNNB1	ENST00000349496	1714098	1714098	p.S45C	c.134C>G	Kidney	NS	NS	Wilms tumour	Unilateral	NS	22470196	-	Confirmed Somatic	Tumour Sample	Unknown	3:41266137..41266137
CTNNB1	ENST00000349496	1714146	1714146	p.S45C	c.134C>G	Kidney	NS	NS	Wilms tumour	Unilateral	NS	22470196	-	Confirmed Somatic	Tumour Sample	Unknown	3:41266137..41266137
CTNNB1	ENST00000349496	E37452	874869	p.S45C	c.134C>G	Kidney	NS	NS	Wilms tumour	Bilateral	NS	12474228	-	Previously Reported	Tumour Sample	Unknown	3:41266137..41266137
CTNNB1	ENST00000349496	978798	978798	p.S45Y	c.134C>A	Kidney	NS	NS	Wilms tumour	NS	NS	14994125	-	Confirmed Somatic	Tumour Sample	Heterozygous	3:41266137..41266137
CTNNB1	ENST00000349496	TB3503	979101	p.S45Y	c.134C>A	Kidney	NS	NS	Wilms tumour	NS	NS	15579438	-	Previously Reported	Unknown	Heterozygous	3:41266137..41266137
CTNNB1	ENST00000349496	35	1019653	p.S45Y	c.134C>A	Kidney	NS	NS	Wilms tumour	NS	NS	16909133	-	Previously Reported	Unknown	Heterozygous	3:41266137..41266137
CTNNB1	ENST00000349496	E37828	875239	p.S45Y	c.134C>A	Kidney	NS	NS	Wilms tumour	Unilateral	NS	12239584	-	Previously Reported	Tumour Sample	Unknown	3:41266137..41266137
CTNNB1	ENST00000349496	kim-1	870962	p.Q61R	c.182A>G	Kidney	NS	NS	Carcinoma	Clear cell renal cell carcinoma	NS	11012986	-	Variant of unknown origin	Tumour Sample	Unknown	3:41266185..41266185
CTNNB1	ENST00000349496	T-b	1751956	p.Q165R	c.494A>G	Kidney	NS	NS	Carcinoma	Clear cell renal cell carcinoma	NS	22461374	411	Variant of unknown origin	Tumour Sample	Heterozygous	3:41266697..41266697
CTNNB1	ENST00000349496	TB3309	979086	p.K335I	c.1004A>T	Kidney	NS	NS	Wilms tumour	NS	NS	15579438	-	Previously Reported	Unknown	Heterozygous	3:41268766..41268766
CTNNB1	ENST00000349496	1664938	1664938	p.N387K	c.1161T>A	Kidney	NS	NS	Wilms tumour	NS	NS	22409817	-	Confirmed Somatic	Tumour Sample	Unknown	3:41274911..41274911
CTNNB1	ENST00000349496	TCGA-BP-4973-01	1779912	p.N426D	c.1276A>G	Kidney	NS	NS	Carcinoma	Clear cell renal cell carcinoma	NS	-	416	Confirmed Somatic	Tumour Sample	Unknown	3:41275110..41275110
CTNNB1	ENST00000349496	1664915	1664915	p.S23R	c.?	Kidney	NS	NS	Wilms tumour	NS	NS	22409817	-	Confirmed Somatic	Tumour Sample	Unknown	-
CTNNB1	ENST00000349496	1129684	1129684	p.S33N	c.?	Kidney	NS	NS	Wilms tumour	NS	NS	18464243	-	Confirmed Somatic	Tumour Sample	Unknown	-
CTNNB1	ENST00000349496	1129680	1129680	p.H36R	c.?	Kidney	NS	NS	Wilms tumour	NS	NS	18464243	-	Confirmed Somatic	Tumour Sample	Unknown	-
CTNNB1	ENST00000349496	1129664	1129664	p.H36P	c.?	Kidney	NS	NS	Wilms tumour	Bilateral	NS	18464243	-	Confirmed Somatic	Tumour Sample	Unknown	-
CTNNB1	ENST00000349496	1045282	1045282	p.H36P	c.?	Kidney	NS	NS	Wilms tumour	NS	NS	17204608	-	Previously Reported	Tumour Sample	Unknown	-
CTNNB1	ENST00000349496	1838506	1838506	p.T41A	c.?	Kidney	NS	NS	Wilms tumour	Unilateral	NS	23117548	-	Confirmed Somatic	Tumour Sample	Heterozygous	-
CTNNB1	ENST00000349496	1838510	1838510	p.T41A	c.?	Kidney	NS	NS	Wilms tumour	Bilateral	NS	23117548	-	Confirmed Somatic	Tumour Sample	Heterozygous	-
CTNNB1	ENST00000349496	T204	1230601	p.T41A	c.?	Kidney	NS	NS	Wilms tumour	Bilateral	NS	19530245	-	Previously Reported	Tumour Sample	Heterozygous	-
CTNNB1	ENST00000349496	T272	1230617	p.T41A	c.?	Kidney	NS	NS	Wilms tumour	Unilateral	NS	19530245	-	Previously Reported	Tumour Sample	Heterozygous	-
CTNNB1	ENST00000349496	1129681	1129681	p.T41A	c.?	Kidney	NS	NS	Wilms tumour	NS	NS	18464243	-	Confirmed Somatic	Tumour Sample	Unknown	-
CTNNB1	ENST00000349496	1664916	1664916	p.T41A	c.?	Kidney	NS	NS	Wilms tumour	NS	NS	22409817	-	Confirmed Somatic	Tumour Sample	Unknown	-
CTNNB1	ENST00000349496	1045233	1045233	p.T41A	c.?	Kidney	NS	NS	Wilms tumour	NS	NS	17204608	-	Previously Reported	Tumour Sample	Unknown	-
CTNNB1	ENST00000349496	1045298	1045298	p.T41A	c.?	Kidney	NS	NS	Wilms tumour	NS	NS	17204608	-	Previously Reported	Tumour Sample	Unknown	-
CTNNB1	ENST00000349496	T261	1230615	p.T41N	c.?	Kidney	NS	NS	Wilms tumour	Unilateral	NS	19530245	-	Variant of unknown origin	Tumour Sample	Heterozygous	-
CTNNB1	ENST00000349496	1129662	1129662	p.P44A	c.?	Kidney	NS	NS	Wilms tumour	Bilateral	NS	18464243	-	Confirmed Somatic	Tumour Sample	Unknown	-
CTNNB1	ENST00000349496	1129671	1129671	p.P44A	c.?	Kidney	NS	NS	Wilms tumour	NS	NS	18464243	-	Confirmed Somatic	Tumour Sample	Unknown	-
CTNNB1	ENST00000349496	T209	1230602	p.S45P	c.?	Kidney	NS	NS	Wilms tumour	Unilateral	NS	19530245	-	Previously Reported	Tumour Sample	Heterozygous	-
CTNNB1	ENST00000349496	T247	1230614	p.S45P	c.?	Kidney	NS	NS	Wilms tumour	Unilateral	NS	19530245	-	Previously Reported	Tumour Sample	Heterozygous	-
CTNNB1	ENST00000349496	1129662	1129662	p.S45P	c.?	Kidney	NS	NS	Wilms tumour	Bilateral	NS	18464243	-	Confirmed Somatic	Tumour Sample	Unknown	-
CTNNB1	ENST00000349496	1129670	1129670	p.S45P	c.?	Kidney	NS	NS	Wilms tumour	NS	NS	18464243	-	Confirmed Somatic	Tumour Sample	Unknown	-
CTNNB1	ENST00000349496	1129671	1129671	p.S45P	c.?	Kidney	NS	NS	Wilms tumour	NS	NS	18464243	-	Confirmed Somatic	Tumour Sample	Unknown	-
CTNNB1	ENST00000349496	1478688	1478688	p.S45P	c.?	Kidney	NS	NS	Wilms tumour	NS	NS	21189373	-	Previously Reported	Tumour Sample	Unknown	-
CTNNB1	ENST00000349496	Wilms1	1314017	p.S45F	c.?	Kidney	NS	NS	Wilms tumour	Bilateral	NS	20106868	-	Confirmed Somatic	Cultured	Heterozygous	-
CTNNB1	ENST00000349496	WS-195	1042673	p.S45F	c.?	Kidney	NS	NS	Wilms tumour	NS	NS	16575872	-	Previously Reported	Tumour Sample	Heterozygous	-
CTNNB1	ENST00000349496	WS-275	1042676	p.S45F	c.?	Kidney	NS	NS	Wilms tumour	NS	NS	16575872	-	Previously Reported	Tumour Sample	Heterozygous	-
CTNNB1	ENST00000349496	WS-258	1042680	p.S45F	c.?	Kidney	NS	NS	Wilms tumour	NS	NS	16575872	-	Previously Reported	Tumour Sample	Heterozygous	-
CTNNB1	ENST00000349496	T100	1230596	p.S45F	c.?	Kidney	NS	NS	Wilms tumour	Unilateral	NS	19530245	-	Previously Reported	Tumour Sample	Heterozygous	-
CTNNB1	ENST00000349496	T255	1230604	p.S45F	c.?	Kidney	NS	NS	Wilms tumour	Unilateral	NS	19530245	-	Previously Reported	Tumour Sample	Heterozygous	-
CTNNB1	ENST00000349496	L255	1230605	p.S45F	c.?	Kidney	NS	NS	Wilms tumour	Unilateral	NS	19530245	-	Previously Reported	Cultured	Heterozygous	-
CTNNB1	ENST00000349496	T201	1230611	p.S45F	c.?	Kidney	NS	NS	Wilms tumour	Unilateral	NS	19530245	-	Previously Reported	Tumour Sample	Heterozygous	-
CTNNB1	ENST00000349496	T234	1230613	p.S45F	c.?	Kidney	NS	NS	Wilms tumour	Unilateral	NS	19530245	-	Previously Reported	Tumour Sample	Heterozygous	-
CTNNB1	ENST00000349496	T269	1230616	p.S45F	c.?	Kidney	NS	NS	Wilms tumour	Unilateral	NS	19530245	-	Previously Reported	Tumour Sample	Heterozygous	-
CTNNB1	ENST00000349496	1129689	1129689	p.S45F	c.?	Kidney	NS	NS	Wilms tumour	NS	NS	18464243	-	Confirmed Somatic	Tumour Sample	Unknown	-
CTNNB1	ENST00000349496	1129695	1129695	p.S45F	c.?	Kidney	NS	NS	Wilms tumour	NS	NS	18464243	-	Confirmed Somatic	Tumour Sample	Unknown	-
CTNNB1	ENST00000349496	1045227	1045227	p.S45F	c.?	Kidney	NS	NS	Wilms tumour	NS	NS	17204608	-	Previously Reported	Tumour Sample	Unknown	-
CTNNB1	ENST00000349496	1045299	1045299	p.S45F	c.?	Kidney	NS	NS	Wilms tumour	NS	NS	17204608	-	Previously Reported	Tumour Sample	Unknown	-
CTNNB1	ENST00000349496	1478692	1478692	p.S45F	c.?	Kidney	NS	NS	Wilms tumour	NS	NS	21189373	-	Previously Reported	Tumour Sample	Unknown	-
CTNNB1	ENST00000349496	Wilms2	1314018	p.S45Y	c.?	Kidney	NS	NS	Wilms tumour	Unilateral	NS	20106868	-	Confirmed Somatic	Cultured	Heterozygous	-
CTNNB1	ENST00000349496	1129669	1129669	p.S45Y	c.?	Kidney	NS	NS	Wilms tumour	NS	NS	18464243	-	Confirmed Somatic	Tumour Sample	Unknown	-
CTNNB1	ENST00000349496	1129683	1129683	p.S45Y	c.?	Kidney	NS	NS	Wilms tumour	NS	NS	18464243	-	Confirmed Somatic	Tumour Sample	Unknown	-
CTNNB1	ENST00000349496	1129694	1129694	p.S45Y	c.?	Kidney	NS	NS	Wilms tumour	NS	NS	18464243	-	Confirmed Somatic	Tumour Sample	Unknown	-
CTNNB1	ENST00000349496	1664912	1664912	p.S45Y	c.?	Kidney	NS	NS	Wilms tumour	NS	NS	22409817	-	Confirmed Somatic	Tumour Sample	Unknown	-
CTNNB1	ENST00000349496	1478687	1478687	p.S45Y	c.?	Kidney	NS	NS	Wilms tumour	NS	NS	21189373	-	Previously Reported	Tumour Sample	Unknown	-
CTNNB1	ENST00000349496	1478690	1478690	p.S45Y	c.?	Kidney	NS	NS	Wilms tumour	NS	NS	21189373	-	Previously Reported	Tumour Sample	Unknown	-
CTNNB1	ENST00000349496	1478699	1478699	p.S45Y	c.?	Kidney	NS	NS	Wilms tumour	NS	NS	21189373	-	Previously Reported	Tumour Sample	Unknown	-
CTNNB1	ENST00000349496	T189	1230598	p.S45P	c.?	Kidney	NS	NS	Wilms tumour	Unilateral	NS	19530245	-	Previously Reported	Tumour Sample	Heterozygous	-
CTNNB1	ENST00000349496	T202	1230600	p.S45P	c.?	Kidney	NS	NS	Wilms tumour	Bilateral	NS	19530245	-	Previously Reported	Tumour Sample	Heterozygous	-
CTNNB1	ENST00000349496	1664913	1664913	p.S45P	c.?	Kidney	NS	NS	Wilms tumour	NS	NS	22409817	-	Confirmed Somatic	Tumour Sample	Unknown	-
CTNNB1	ENST00000349496	1838516	1838516	p.S45C	c.?	Kidney	NS	NS	Wilms tumour	Unilateral	NS	23117548	-	Confirmed Somatic	Tumour Sample	Heterozygous	-
CTNNB1	ENST00000349496	1129686	1129686	p.S45C	c.?	Kidney	NS	NS	Wilms tumour	NS	NS	18464243	-	Confirmed Somatic	Tumour Sample	Unknown	-
CTNNB1	ENST00000349496	1129687	1129687	p.S45C	c.?	Kidney	NS	NS	Wilms tumour	NS	NS	18464243	-	Confirmed Somatic	Tumour Sample	Unknown	-
CTNNB1	ENST00000349496	1664902	1664902	p.S45C	c.?	Kidney	NS	NS	Wilms tumour	NS	NS	22409817	-	Confirmed Somatic	Tumour Sample	Unknown	-
CTNNB1	ENST00000349496	1664914	1664914	p.S45C	c.?	Kidney	NS	NS	Wilms tumour	NS	NS	22409817	-	Confirmed Somatic	Tumour Sample	Unknown	-
CTNNB1	ENST00000349496	TB3499	979090	p.W383R	c.?	Kidney	NS	NS	Wilms tumour	NS	NS	15579438	-	Variant of unknown origin	Unknown	Heterozygous	-
CTNNB1	ENST00000349496	TB3497	979091	p.W383R	c.?	Kidney	NS	NS	Wilms tumour	NS	NS	15579438	-	Variant of unknown origin	Unknown	Heterozygous	-
CTNNB1	ENST00000349496	T273	1230608	p.W383G	c.?	Kidney	NS	NS	Wilms tumour	Unilateral	NS	19530245	-	Variant of unknown origin	Tumour Sample	Heterozygous	-
CTNNB1	ENST00000349496	TCGA-CM-4744-01	1651206	p.M8V	c.22A>G	Large intestine	Caecum	NS	Carcinoma	Adenocarcinoma	NS	-	376	Variant of unknown origin	Unknown	Heterozygous	3:41266025..41266025
CTNNB1	ENST00000349496	TCGA-AZ-4315-01	1651162	p.M8T	c.23T>C	Large intestine	Caecum	NS	Carcinoma	Adenocarcinoma	NS	-	376	Variant of unknown origin	Unknown	Heterozygous	3:41266026..41266026
CTNNB1	ENST00000349496	TCGA-D5-6538-01	1651256	p.D11G	c.32A>G	Large intestine	Colon	Ascending	Carcinoma	Adenocarcinoma	NS	-	376	Variant of unknown origin	Unknown	Heterozygous	3:41266035..41266035
CTNNB1	ENST00000349496	1432878	1432878	p.E15K	c.43G>A	Large intestine	NS	NS	Carcinoma	Adenocarcinoma	NS	20717765	-	Confirmed Somatic	Tumour Sample	Heterozygous	3:41266046..41266046
CTNNB1	ENST00000349496	1432879	1432879	p.E15K	c.43G>A	Large intestine	NS	NS	Carcinoma	Adenocarcinoma	NS	20717765	-	Confirmed Somatic	Tumour Sample	Heterozygous	3:41266046..41266046
CTNNB1	ENST00000349496	1432880	1432880	p.E15K	c.43G>A	Large intestine	NS	NS	Carcinoma	Adenocarcinoma	NS	20717765	-	Confirmed Somatic	Tumour Sample	Heterozygous	3:41266046..41266046
CTNNB1	ENST00000349496	TCGA-CM-4752-01	1651212	p.E15G	c.44A>G	Large intestine	Colon	Ascending	Carcinoma	Adenocarcinoma	NS	-	376	Variant of unknown origin	Unknown	Heterozygous	3:41266047..41266047
CTNNB1	ENST00000349496	TCGA-G4-6625-01	1651338	p.E15G	c.44A>G	Large intestine	Colon	Sigmoid	Carcinoma	Adenocarcinoma	NS	-	376	Variant of unknown origin	Unknown	Heterozygous	3:41266047..41266047
CTNNB1	ENST00000349496	1677114	1677114	p.A20V	c.59C>T	Large intestine	Rectum	NS	Carcinoma	Adenocarcinoma	NS	21901162	-	Confirmed Somatic	Tumour Sample	Unknown	3:41266062..41266062
CTNNB1	ENST00000349496	TCGA-AZ-6598-01	1651172	p.A21V	c.62C>T	Large intestine	Caecum	NS	Carcinoma	Adenocarcinoma	NS	-	376	Variant of unknown origin	Unknown	Heterozygous	3:41266065..41266065
CTNNB1	ENST00000349496	1041035	1041035	p.V22I	c.64G>A	Large intestine	Colon	Left	Carcinoma	Adenocarcinoma	NS	16356174	-	Previously Reported	Tumour Sample	Unknown	3:41266067..41266067
CTNNB1	ENST00000349496	1431396	1431396	p.V22I	c.64G>A	Large intestine	NS	NS	Carcinoma	Adenocarcinoma	NS	20696052	-	Previously Reported	Tumour Sample	Unknown	3:41266067..41266067
CTNNB1	ENST00000349496	TCGA-D5-6540-01	1651258	p.V22A	c.65T>C	Large intestine	Caecum	NS	Carcinoma	Adenocarcinoma	Mucinous	-	376	Previously Reported	Unknown	Heterozygous	3:41266068..41266068
CTNNB1	ENST00000349496	TCGA-AF-6655-01	1651523	p.S23G	c.67A>G	Large intestine	Rectum	NS	Carcinoma	Adenocarcinoma	NS	-	375	Variant of unknown origin	Tumour Sample	Heterozygous	3:41266070..41266070
CTNNB1	ENST00000349496	1041036	1041036	p.S29Y	c.86C>A	Large intestine	Colon	Right	Carcinoma	Adenocarcinoma	NS	16356174	-	Variant of unknown origin	Tumour Sample	Unknown	3:41266089..41266089
CTNNB1	ENST00000349496	TCGA-F4-6855-01	1651312	p.L31P	c.92T>C	Large intestine	Colon	Sigmoid	Carcinoma	Adenocarcinoma	NS	-	376	Variant of unknown origin	Unknown	Heterozygous	3:41266095..41266095
CTNNB1	ENST00000349496	HNP16CoCa2	873145	p.D32Y	c.94G>T	Large intestine	NS	NS	Carcinoma	Adenocarcinoma	NS	10493496	-	Confirmed Somatic	Tumour Sample	Unknown	3:41266097..41266097
CTNNB1	ENST00000349496	E37977	875348	p.D32N	c.94G>A	Large intestine	Colon	Ascending	Carcinoma	Adenocarcinoma	NS	12912937	-	Confirmed Somatic	Tumour Sample	Unknown	3:41266097..41266097
CTNNB1	ENST00000349496	HNP10CoAd2	873137	p.D32G	c.95A>G	Large intestine	NS	NS	Adenoma	NS	NS	10493496	-	Confirmed Somatic	Tumour Sample	Unknown	3:41266098..41266098
CTNNB1	ENST00000349496	1549973	1549973	p.D32G	c.95A>G	Large intestine	NS	NS	Carcinoma	Adenocarcinoma	NS	21807601	-	Confirmed Somatic	Tumour Sample	Unknown	3:41266098..41266098
CTNNB1	ENST00000349496	1549975	1549975	p.D32G	c.95A>G	Large intestine	NS	NS	Carcinoma	Adenocarcinoma	NS	21807601	-	Confirmed Somatic	Tumour Sample	Unknown	3:41266098..41266098
CTNNB1	ENST00000349496	1549977	1549977	p.D32G	c.95A>G	Large intestine	NS	NS	Carcinoma	Adenocarcinoma	NS	21807601	-	Confirmed Somatic	Tumour Sample	Unknown	3:41266098..41266098
CTNNB1	ENST00000349496	TCGA-DM-A1DB-01	1651283	p.S33P	c.97T>C	Large intestine	Colon	Sigmoid	Carcinoma	Adenocarcinoma	NS	-	376	Previously Reported	Unknown	Heterozygous	3:41266100..41266100
CTNNB1	ENST00000349496	CO95	869796	p.S33P	c.97T>C	Large intestine	NS	NS	Carcinoma	Adenocarcinoma	NS	9515795	-	Previously Reported	Tumour Sample	Unknown	3:41266100..41266100
CTNNB1	ENST00000349496	6667	1993643	p.S33F	c.98C>T	Large intestine	Colon	NS	Carcinoma	Adenocarcinoma	NS	21726664	498	Confirmed Somatic	Tumour Sample	Unknown	3:41266101..41266101
CTNNB1	ENST00000349496	910785	910785	p.S33Y	c.98C>A	Large intestine	Colon	Right	Carcinoma	Adenocarcinoma	NS	15573917	-	Previously Reported	Tumour Sample	Heterozygous	3:41266101..41266101
CTNNB1	ENST00000349496	E7984	877296	p.S33Y	c.98C>A	Large intestine	NS	NS	Carcinoma	Adenocarcinoma	NS	11107173	-	Confirmed Somatic	Tumour Sample	Unknown	3:41266101..41266101
CTNNB1	ENST00000349496	E5421	869792	p.S33Y	c.98C>A	Large intestine	NS	NS	Carcinoma	Adenocarcinoma	NS	9515795	-	Previously Reported	Tumour Sample	Unknown	3:41266101..41266101
CTNNB1	ENST00000349496	SW48	870450	p.S33Y	c.98C>A	Large intestine	NS	NS	Carcinoma	Adenocarcinoma	NS	9065402	-	Previously Reported	Cultured	Unknown	3:41266101..41266101
CTNNB1	ENST00000349496	SW48	873705	p.S33Y	c.98C>A	Large intestine	NS	NS	Carcinoma	Adenocarcinoma	NS	12460462	-	Previously Reported	Cultured	Unknown	3:41266101..41266101
CTNNB1	ENST00000349496	SW48	876645	p.S33Y	c.98C>A	Large intestine	NS	NS	Carcinoma	Adenocarcinoma	NS	11920497	-	Previously Reported	Cultured	Unknown	3:41266101..41266101
CTNNB1	ENST00000349496	SW48	876707	p.S33Y	c.98C>A	Large intestine	NS	NS	Carcinoma	Adenocarcinoma	NS	9294210	-	Previously Reported	Cultured	Unknown	3:41266101..41266101
CTNNB1	ENST00000349496	1075172	1075172	p.S33Y	c.98C>A	Large intestine	NS	NS	Carcinoma	Adenocarcinoma	NS	17183069	-	Previously Reported	Tumour Sample	Unknown	3:41266101..41266101
CTNNB1	ENST00000349496	1075175	1075175	p.S33Y	c.98C>A	Large intestine	NS	NS	Carcinoma	Adenocarcinoma	NS	17183069	-	Previously Reported	Tumour Sample	Unknown	3:41266101..41266101
CTNNB1	ENST00000349496	1075187	1075187	p.S33Y	c.98C>A	Large intestine	NS	NS	Carcinoma	Adenocarcinoma	NS	17183069	-	Previously Reported	Tumour Sample	Unknown	3:41266101..41266101
CTNNB1	ENST00000349496	1075189	1075189	p.S33Y	c.98C>A	Large intestine	NS	NS	Carcinoma	Adenocarcinoma	NS	17183069	-	Previously Reported	Tumour Sample	Unknown	3:41266101..41266101
CTNNB1	ENST00000349496	1075203	1075203	p.S33Y	c.98C>A	Large intestine	NS	NS	Carcinoma	Adenocarcinoma	NS	17183069	-	Previously Reported	Tumour Sample	Unknown	3:41266101..41266101
CTNNB1	ENST00000349496	1075208	1075208	p.S33Y	c.98C>A	Large intestine	NS	NS	Carcinoma	Adenocarcinoma	NS	17183069	-	Previously Reported	Tumour Sample	Unknown	3:41266101..41266101
CTNNB1	ENST00000349496	1076740	1076740	p.S33Y	c.98C>A	Large intestine	Right	NS	Carcinoma	Adenocarcinoma	NS	17011185	-	Previously Reported	Tumour Sample	Unknown	3:41266101..41266101
CTNNB1	ENST00000349496	1076741	1076741	p.S33Y	c.98C>A	Large intestine	Left	NS	Carcinoma	Adenocarcinoma	NS	17011185	-	Previously Reported	Unknown	Unknown	3:41266101..41266101
CTNNB1	ENST00000349496	1076742	1076742	p.S33Y	c.98C>A	Large intestine	Right	NS	Carcinoma	Adenocarcinoma	NS	17011185	-	Previously Reported	Unknown	Unknown	3:41266101..41266101
CTNNB1	ENST00000349496	1076756	1076756	p.S33Y	c.98C>A	Large intestine	Left	NS	Carcinoma	Adenocarcinoma	NS	17011185	-	Previously Reported	Unknown	Unknown	3:41266101..41266101
CTNNB1	ENST00000349496	1076757	1076757	p.S33Y	c.98C>A	Large intestine	Right	NS	Carcinoma	Adenocarcinoma	NS	17011185	-	Previously Reported	Unknown	Unknown	3:41266101..41266101
CTNNB1	ENST00000349496	S35737	715133	p.S33C	c.98C>G	Large intestine	Rectum	NS	Serrated polyp	Serrated adenoma	NS	12117880	-	Confirmed Somatic	Unknown	Unknown	3:41266101..41266101
CTNNB1	ENST00000349496	TCGA-A6-2678-01	1650925	p.S33C	c.98C>G	Large intestine	Colon	Transverse	Carcinoma	Adenocarcinoma	NS	-	376	Confirmed Somatic	Unknown	Unknown	3:41266101..41266101
CTNNB1	ENST00000349496	1076744	1076744	p.G34R	c.100G>A	Large intestine	Right	NS	Adenoma	Tubular	NS	17011185	-	Previously Reported	Unknown	Unknown	3:41266103..41266103
CTNNB1	ENST00000349496	1076745	1076745	p.G34R	c.100G>A	Large intestine	Right	NS	Carcinoma	Adenocarcinoma	NS	17011185	-	Previously Reported	Unknown	Unknown	3:41266103..41266103
CTNNB1	ENST00000349496	910786	910786	p.G34V	c.101G>T	Large intestine	Colon	Right	Carcinoma	Adenocarcinoma	NS	15573917	-	Previously Reported	Tumour Sample	Heterozygous	3:41266104..41266104
CTNNB1	ENST00000349496	TCGA-CM-4747-01	1651208	p.G34V	c.101G>T	Large intestine	Caecum	NS	Carcinoma	Adenocarcinoma	NS	-	376	Previously Reported	Unknown	Heterozygous	3:41266104..41266104
CTNNB1	ENST00000349496	TCGA-F5-6571-01	1651634	p.G34V	c.101G>T	Large intestine	Rectum	NS	Carcinoma	Adenocarcinoma	NS	-	375	Previously Reported	Tumour Sample	Heterozygous	3:41266104..41266104
CTNNB1	ENST00000349496	C17	869757	p.G34V	c.101G>T	Large intestine	NS	NS	Carcinoma	Adenocarcinoma	NS	9515795	-	Confirmed Somatic	Tumour Sample	Unknown	3:41266104..41266104
CTNNB1	ENST00000349496	E7989	877300	p.G34V	c.101G>T	Large intestine	NS	NS	Carcinoma	Adenocarcinoma	NS	11107173	-	Confirmed Somatic	Tumour Sample	Unknown	3:41266104..41266104
CTNNB1	ENST00000349496	1040665	1040665	p.G34V	c.101G>T	Large intestine	NS	NS	Adenoma	NS	NS	15647192	-	Previously Reported	Tumour Sample	Unknown	3:41266104..41266104
CTNNB1	ENST00000349496	sam-7	868476	p.G34E	c.101G>A	Large intestine	Colon	Right	Adenoma	NS	NS	10197610	-	Confirmed Somatic	Tumour Sample	Unknown	3:41266104..41266104
CTNNB1	ENST00000349496	HNP4CoCa	873139	p.G34E	c.101G>A	Large intestine	NS	NS	Carcinoma	Adenocarcinoma	NS	10493496	-	Confirmed Somatic	Tumour Sample	Unknown	3:41266104..41266104
CTNNB1	ENST00000349496	HNP16CoCa4	873146	p.G34E	c.101G>A	Large intestine	NS	NS	Carcinoma	Adenocarcinoma	NS	10493496	-	Confirmed Somatic	Tumour Sample	Unknown	3:41266104..41266104
CTNNB1	ENST00000349496	1076743	1076743	p.G34E	c.101G>A	Large intestine	Right	NS	Serrated polyp	Hyperplastic polyp	NS	17011185	-	Previously Reported	Unknown	Unknown	3:41266104..41266104
CTNNB1	ENST00000349496	TCGA-DY-A1DG-01	1651676	p.I35V	c.103A>G	Large intestine	Rectum	NS	Carcinoma	Adenocarcinoma	NS	-	375	Variant of unknown origin	Tumour Sample	Heterozygous	3:41266106..41266106
CTNNB1	ENST00000349496	TCGA-DM-A1D4-01	1651277	p.I35T	c.104T>C	Large intestine	Caecum	NS	Carcinoma	Adenocarcinoma	NS	-	376	Previously Reported	Unknown	Heterozygous	3:41266107..41266107
CTNNB1	ENST00000349496	1040845	1040845	p.H36P	c.107A>C	Large intestine	NS	NS	Carcinoma	Adenocarcinoma	NS	15647192	-	Previously Reported	Tumour Sample	Heterozygous	3:41266110..41266110
CTNNB1	ENST00000349496	E7598	876954	p.S37A	c.109T>G	Large intestine	Appendix	NS	Carcinoid-endocrine tumour	NS	NS	11559529	-	Confirmed Somatic	Tumour Sample	Unknown	3:41266112..41266112
CTNNB1	ENST00000349496	E7599	876955	p.S37A	c.109T>G	Large intestine	Rectum	NS	Carcinoid-endocrine tumour	NS	NS	11559529	-	Confirmed Somatic	Tumour Sample	Unknown	3:41266112..41266112
CTNNB1	ENST00000349496	E7600	876956	p.S37A	c.109T>G	Large intestine	Rectum	NS	Carcinoid-endocrine tumour	NS	NS	11559529	-	Confirmed Somatic	Tumour Sample	Unknown	3:41266112..41266112
CTNNB1	ENST00000349496	E7601	876957	p.S37A	c.109T>G	Large intestine	Rectum	NS	Carcinoid-endocrine tumour	NS	NS	11559529	-	Confirmed Somatic	Tumour Sample	Unknown	3:41266112..41266112
CTNNB1	ENST00000349496	E7602	876958	p.S37A	c.109T>G	Large intestine	Rectum	NS	Carcinoid-endocrine tumour	NS	NS	11559529	-	Confirmed Somatic	Tumour Sample	Unknown	3:41266112..41266112
CTNNB1	ENST00000349496	E7604	876960	p.S37A	c.109T>G	Large intestine	Rectum	NS	Carcinoid-endocrine tumour	NS	NS	11559529	-	Confirmed Somatic	Tumour Sample	Unknown	3:41266112..41266112
CTNNB1	ENST00000349496	E7605	876961	p.S37A	c.109T>G	Large intestine	Rectum	NS	Carcinoid-endocrine tumour	NS	NS	11559529	-	Confirmed Somatic	Tumour Sample	Unknown	3:41266112..41266112
CTNNB1	ENST00000349496	E7606	876962	p.S37A	c.109T>G	Large intestine	Rectum	NS	Carcinoid-endocrine tumour	NS	NS	11559529	-	Confirmed Somatic	Tumour Sample	Unknown	3:41266112..41266112
CTNNB1	ENST00000349496	E7607	876963	p.S37A	c.109T>G	Large intestine	Rectum	NS	Carcinoid-endocrine tumour	NS	NS	11559529	-	Confirmed Somatic	Tumour Sample	Unknown	3:41266112..41266112
CTNNB1	ENST00000349496	E7608	876964	p.S37A	c.109T>G	Large intestine	Rectum	NS	Carcinoid-endocrine tumour	NS	NS	11559529	-	Confirmed Somatic	Tumour Sample	Unknown	3:41266112..41266112
CTNNB1	ENST00000349496	E7609	876965	p.S37A	c.109T>G	Large intestine	Rectum	NS	Carcinoid-endocrine tumour	NS	NS	11559529	-	Confirmed Somatic	Tumour Sample	Unknown	3:41266112..41266112
CTNNB1	ENST00000349496	E7610	876966	p.S37A	c.109T>G	Large intestine	Rectum	NS	Carcinoid-endocrine tumour	NS	NS	11559529	-	Confirmed Somatic	Tumour Sample	Unknown	3:41266112..41266112
CTNNB1	ENST00000349496	E37222	874639	p.S37P	c.109T>C	Large intestine	Caecum	NS	Adenoma	NS	NS	12838317	-	Previously Reported	Tumour Sample	Unknown	3:41266112..41266112
CTNNB1	ENST00000349496	E37223	874640	p.S37P	c.109T>C	Large intestine	Rectum	NS	Adenoma	NS	NS	12838317	-	Previously Reported	Tumour Sample	Unknown	3:41266112..41266112
CTNNB1	ENST00000349496	1041030	1041030	p.S37F	c.110C>T	Large intestine	Colon	Right	Carcinoma	Adenocarcinoma	NS	16356174	-	Previously Reported	Tumour Sample	Unknown	3:41266113..41266113
CTNNB1	ENST00000349496	HNP18CoCa	873148	p.S37C	c.110C>G	Large intestine	NS	NS	Carcinoma	Adenocarcinoma	NS	10493496	-	Confirmed Somatic	Tumour Sample	Unknown	3:41266113..41266113
CTNNB1	ENST00000349496	1076758	1076758	p.S37C	c.110C>G	Large intestine	Left	NS	Carcinoma	Adenocarcinoma	NS	17011185	-	Previously Reported	Unknown	Unknown	3:41266113..41266113
CTNNB1	ENST00000349496	E7604	876960	p.G38D	c.113G>A	Large intestine	Rectum	NS	Carcinoid-endocrine tumour	NS	NS	11559529	-	Confirmed Somatic	Tumour Sample	Unknown	3:41266116..41266116
CTNNB1	ENST00000349496	TCGA-A6-6780-01	1650962	p.G38V	c.113G>T	Large intestine	Colon	Ascending	Carcinoma	Adenocarcinoma	Mucinous	-	376	Variant of unknown origin	Unknown	Heterozygous	3:41266116..41266116
CTNNB1	ENST00000349496	TCGA-AZ-6608-01	1651180	p.T40A	c.118A>G	Large intestine	Colon	Sigmoid	Carcinoma	Adenocarcinoma	NS	-	376	Previously Reported	Unknown	Heterozygous	3:41266121..41266121
CTNNB1	ENST00000349496	910829	910829	p.T41A	c.121A>G	Large intestine	Left	NS	Carcinoma	Adenocarcinoma	NS	15573917	-	Previously Reported	Tumour Sample	Heterozygous	3:41266124..41266124
CTNNB1	ENST00000349496	910830	910830	p.T41A	c.121A>G	Large intestine	Left	NS	Carcinoma	Adenocarcinoma	NS	15573917	-	Previously Reported	Tumour Sample	Heterozygous	3:41266124..41266124
CTNNB1	ENST00000349496	TCGA-AA-3663-01	1651011	p.T41A	c.121A>G	Large intestine	Caecum	NS	Carcinoma	Adenocarcinoma	NS	-	376	Previously Reported	Unknown	Heterozygous	3:41266124..41266124
CTNNB1	ENST00000349496	TCGA-F4-6703-01	1651304	p.T41A	c.121A>G	Large intestine	Colon	Ascending	Carcinoma	Adenocarcinoma	NS	-	376	Previously Reported	Unknown	Heterozygous	3:41266124..41266124
CTNNB1	ENST00000349496	LIM-1215	1238050	p.T41A	c.121A>G	Large intestine	Colon	Ascending	Carcinoma	Adenocarcinoma	NS	19378335	-	Previously Reported	Cultured	Homozygous	3:41266124..41266124
CTNNB1	ENST00000349496	mir-7	868290	p.T41A	c.121A>G	Large intestine	NS	NS	Carcinoma	Adenocarcinoma	NS	10416591	-	Confirmed Somatic	Tumour Sample	Unknown	3:41266124..41266124
CTNNB1	ENST00000349496	mir-8	868291	p.T41A	c.121A>G	Large intestine	NS	NS	Carcinoma	Adenocarcinoma	NS	10416591	-	Confirmed Somatic	Tumour Sample	Unknown	3:41266124..41266124
CTNNB1	ENST00000349496	mir-13	868296	p.T41A	c.121A>G	Large intestine	NS	NS	Carcinoma	Adenocarcinoma	NS	10416591	-	Confirmed Somatic	Tumour Sample	Unknown	3:41266124..41266124
CTNNB1	ENST00000349496	mir-14	868297	p.T41A	c.121A>G	Large intestine	NS	NS	Carcinoma	Adenocarcinoma	NS	10416591	-	Confirmed Somatic	Tumour Sample	Unknown	3:41266124..41266124
CTNNB1	ENST00000349496	mir-15	868298	p.T41A	c.121A>G	Large intestine	NS	NS	Carcinoma	Adenocarcinoma	NS	10416591	-	Confirmed Somatic	Tumour Sample	Unknown	3:41266124..41266124
CTNNB1	ENST00000349496	mir-17	868300	p.T41A	c.121A>G	Large intestine	NS	NS	Carcinoma	Adenocarcinoma	NS	10416591	-	Confirmed Somatic	Tumour Sample	Unknown	3:41266124..41266124
CTNNB1	ENST00000349496	mir-18	868301	p.T41A	c.121A>G	Large intestine	NS	NS	Carcinoma	Adenocarcinoma	NS	10416591	-	Confirmed Somatic	Tumour Sample	Unknown	3:41266124..41266124
CTNNB1	ENST00000349496	sam-5	868474	p.T41A	c.121A>G	Large intestine	Colon	Right	Adenoma	NS	NS	10197610	-	Confirmed Somatic	Tumour Sample	Unknown	3:41266124..41266124
CTNNB1	ENST00000349496	sam-6	868475	p.T41A	c.121A>G	Large intestine	Colon	Right	Adenoma	NS	NS	10197610	-	Confirmed Somatic	Tumour Sample	Unknown	3:41266124..41266124
CTNNB1	ENST00000349496	sam-9	868478	p.T41A	c.121A>G	Large intestine	Colon	Right	Carcinoma	Adenocarcinoma	NS	10197610	-	Confirmed Somatic	Tumour Sample	Unknown	3:41266124..41266124
CTNNB1	ENST00000349496	C9	869755	p.T41A	c.121A>G	Large intestine	NS	NS	Carcinoma	Adenocarcinoma	NS	9515795	-	Confirmed Somatic	Tumour Sample	Unknown	3:41266124..41266124
CTNNB1	ENST00000349496	E6171	870455	p.T41A	c.121A>G	Large intestine	NS	NS	Carcinoma	Adenocarcinoma	NS	9065402	-	Confirmed Somatic	Tumour Sample	Unknown	3:41266124..41266124
CTNNB1	ENST00000349496	E2387	872357	p.T41A	c.121A>G	Large intestine	NS	NS	Other	Hamartoma	NS	11103790	-	Confirmed Somatic	Tumour Sample	Unknown	3:41266124..41266124
CTNNB1	ENST00000349496	E2388	872358	p.T41A	c.121A>G	Large intestine	NS	NS	Other	Hamartoma	NS	11103790	-	Confirmed Somatic	Tumour Sample	Unknown	3:41266124..41266124
CTNNB1	ENST00000349496	E2389	872359	p.T41A	c.121A>G	Large intestine	NS	NS	Other	Hamartoma	NS	11103790	-	Confirmed Somatic	Tumour Sample	Unknown	3:41266124..41266124
CTNNB1	ENST00000349496	E2390	872360	p.T41A	c.121A>G	Large intestine	NS	NS	Other	Hamartoma	NS	11103790	-	Confirmed Somatic	Tumour Sample	Unknown	3:41266124..41266124
CTNNB1	ENST00000349496	HNP8CoCa	873140	p.T41A	c.121A>G	Large intestine	NS	NS	Carcinoma	Adenocarcinoma	NS	10493496	-	Confirmed Somatic	Tumour Sample	Unknown	3:41266124..41266124
CTNNB1	ENST00000349496	HNP17CoCa	873147	p.T41A	c.121A>G	Large intestine	NS	NS	Carcinoma	Adenocarcinoma	NS	10493496	-	Confirmed Somatic	Tumour Sample	Unknown	3:41266124..41266124
CTNNB1	ENST00000349496	E37981	875352	p.T41A	c.121A>G	Large intestine	Colon	Ascending	Carcinoma	Adenocarcinoma	NS	12912937	-	Confirmed Somatic	Tumour Sample	Unknown	3:41266124..41266124
CTNNB1	ENST00000349496	kit-2	875756	p.T41A	c.121A>G	Large intestine	Colon	Right	Carcinoma	Adenocarcinoma	NS	9377556	-	Confirmed Somatic	Tumour Sample	Unknown	3:41266124..41266124
CTNNB1	ENST00000349496	E7985	877297	p.T41A	c.121A>G	Large intestine	NS	NS	Carcinoma	Adenocarcinoma	NS	11107173	-	Confirmed Somatic	Tumour Sample	Unknown	3:41266124..41266124
CTNNB1	ENST00000349496	1788123	1788123	p.T41A	c.121A>G	Large intestine	Rectum	NS	Carcinoma	Adenocarcinoma	NS	23009572	-	Confirmed Somatic	Tumour Sample	Unknown	3:41266124..41266124
CTNNB1	ENST00000349496	587336	1766786	p.T41A	c.121A>G	Large intestine	Colon	NS	Carcinoma	Adenocarcinoma	NS	22895193	452	Confirmed Somatic	Tumour Sample	Unknown	3:41266124..41266124
CTNNB1	ENST00000349496	10014	1993264	p.T41A	c.121A>G	Large intestine	Colon	NS	Carcinoma	Adenocarcinoma	NS	21726664	498	Confirmed Somatic	Tumour Sample	Unknown	3:41266124..41266124
CTNNB1	ENST00000349496	SNU-407	738863	p.T41A	c.121A>G	Large intestine	Colon	NS	Carcinoma	Adenocarcinoma	NS	10362137	-	Previously Reported	Cultured	Unknown	3:41266124..41266124
CTNNB1	ENST00000349496	LIM1215	869795	p.T41A	c.121A>G	Large intestine	NS	NS	Carcinoma	Adenocarcinoma	NS	9515795	-	Previously Reported	Cultured	Unknown	3:41266124..41266124
CTNNB1	ENST00000349496	MX23	869798	p.T41A	c.121A>G	Large intestine	NS	NS	Carcinoma	Adenocarcinoma	NS	9515795	-	Previously Reported	Cultured	Unknown	3:41266124..41266124
CTNNB1	ENST00000349496	SNU-407	875422	p.T41A	c.121A>G	Large intestine	Colon	Transverse	Carcinoma	Adenocarcinoma	NS	12912937	-	Previously Reported	Cultured	Unknown	3:41266124..41266124
CTNNB1	ENST00000349496	MY90	878400	p.T41A	c.121A>G	Large intestine	Colon	NS	Carcinoma	Adenocarcinoma	NS	12110635	-	Previously Reported	Unknown	Unknown	3:41266124..41266124
CTNNB1	ENST00000349496	1040808	1040808	p.T41A	c.121A>G	Large intestine	NS	NS	Adenoma	NS	NS	15647192	-	Previously Reported	Tumour Sample	Unknown	3:41266124..41266124
CTNNB1	ENST00000349496	1040958	1040958	p.T41A	c.121A>G	Large intestine	NS	NS	Carcinoma	Adenocarcinoma	NS	15647192	-	Previously Reported	Tumour Sample	Unknown	3:41266124..41266124
CTNNB1	ENST00000349496	1040959	1040959	p.T41A	c.121A>G	Large intestine	NS	NS	Carcinoma	Adenocarcinoma	NS	15647192	-	Previously Reported	Tumour Sample	Unknown	3:41266124..41266124
CTNNB1	ENST00000349496	1040960	1040960	p.T41A	c.121A>G	Large intestine	NS	NS	Carcinoma	Adenocarcinoma	NS	15647192	-	Previously Reported	Tumour Sample	Unknown	3:41266124..41266124
CTNNB1	ENST00000349496	1076746	1076746	p.T41A	c.121A>G	Large intestine	Right	NS	Adenoma	Tubular	NS	17011185	-	Previously Reported	Unknown	Unknown	3:41266124..41266124
CTNNB1	ENST00000349496	1076747	1076747	p.T41A	c.121A>G	Large intestine	Right	NS	Adenoma	Tubular	NS	17011185	-	Previously Reported	Unknown	Unknown	3:41266124..41266124
CTNNB1	ENST00000349496	1076748	1076748	p.T41A	c.121A>G	Large intestine	Left	NS	Adenoma	Tubular	NS	17011185	-	Previously Reported	Unknown	Unknown	3:41266124..41266124
CTNNB1	ENST00000349496	1076749	1076749	p.T41A	c.121A>G	Large intestine	Left	NS	Carcinoma	Adenocarcinoma	NS	17011185	-	Previously Reported	Unknown	Unknown	3:41266124..41266124
CTNNB1	ENST00000349496	1076750	1076750	p.T41A	c.121A>G	Large intestine	Right	NS	Carcinoma	Adenocarcinoma	NS	17011185	-	Previously Reported	Unknown	Unknown	3:41266124..41266124
CTNNB1	ENST00000349496	1076751	1076751	p.T41A	c.121A>G	Large intestine	Right	NS	Carcinoma	Adenocarcinoma	NS	17011185	-	Previously Reported	Unknown	Unknown	3:41266124..41266124
CTNNB1	ENST00000349496	1076759	1076759	p.T41A	c.121A>G	Large intestine	Left	NS	Carcinoma	Adenocarcinoma	NS	17011185	-	Previously Reported	Unknown	Unknown	3:41266124..41266124
CTNNB1	ENST00000349496	1076760	1076760	p.T41A	c.121A>G	Large intestine	Right	NS	Adenoma	Tubular	NS	17011185	-	Previously Reported	Unknown	Unknown	3:41266124..41266124
CTNNB1	ENST00000349496	3a	1614390	p.T41P	c.121A>C	Large intestine	Colon	Transverse	Carcinoma	Adenocarcinoma	NS	11746989	-	Previously Reported	Tumour Sample	Unknown	3:41266124..41266124
CTNNB1	ENST00000349496	TCGA-AZ-5407-01	1651171	p.T41I	c.122C>T	Large intestine	Caecum	NS	Carcinoma	Adenocarcinoma	NS	-	376	Previously Reported	Unknown	Heterozygous	3:41266125..41266125
CTNNB1	ENST00000349496	TCGA-CM-6675-01	1651236	p.T41I	c.122C>T	Large intestine	Caecum	NS	Carcinoma	Adenocarcinoma	NS	-	376	Previously Reported	Unknown	Heterozygous	3:41266125..41266125
CTNNB1	ENST00000349496	TCGA-DY-A1DF-01	1651675	p.T41I	c.122C>T	Large intestine	Rectum	NS	Carcinoma	Adenocarcinoma	NS	-	375	Previously Reported	Tumour Sample	Heterozygous	3:41266125..41266125
CTNNB1	ENST00000349496	mir-11	868294	p.T41I	c.122C>T	Large intestine	NS	NS	Carcinoma	Adenocarcinoma	NS	10416591	-	Confirmed Somatic	Tumour Sample	Unknown	3:41266125..41266125
CTNNB1	ENST00000349496	mir-12	868295	p.T41I	c.122C>T	Large intestine	NS	NS	Adenoma	Tubulovillous	NS	10416591	-	Confirmed Somatic	Tumour Sample	Unknown	3:41266125..41266125
CTNNB1	ENST00000349496	1040957	1040957	p.T41I	c.122C>T	Large intestine	NS	NS	Carcinoma	Adenocarcinoma	NS	15647192	-	Previously Reported	Tumour Sample	Unknown	3:41266125..41266125
CTNNB1	ENST00000349496	1075209	1075209	p.T41I	c.122C>T	Large intestine	NS	NS	Carcinoma	Adenocarcinoma	NS	17183069	-	Previously Reported	Tumour Sample	Unknown	3:41266125..41266125
CTNNB1	ENST00000349496	1076752	1076752	p.T41I	c.122C>T	Large intestine	Left	NS	Serrated polyp	Hyperplastic polyp	NS	17011185	-	Previously Reported	Unknown	Unknown	3:41266125..41266125
CTNNB1	ENST00000349496	1242148	1242148	p.T41I	c.122C>T	Large intestine	Rectum	NS	Carcinoma	Adenocarcinoma	NS	19679059	-	Previously Reported	Tumour Sample	Unknown	3:41266125..41266125
CTNNB1	ENST00000349496	TCGA-AA-3712-01	1651031	p.A43V	c.128C>T	Large intestine	Colon	Descending	Carcinoma	Adenocarcinoma	NS	-	376	Variant of unknown origin	Unknown	Heterozygous	3:41266131..41266131
CTNNB1	ENST00000349496	TCGA-DM-A1D6-01	1651278	p.A43V	c.128C>T	Large intestine	Colon	Descending	Carcinoma	Adenocarcinoma	Mucinous	-	376	Variant of unknown origin	Unknown	Heterozygous	3:41266131..41266131
CTNNB1	ENST00000349496	TCGA-EI-6510-01	1651619	p.P44L	c.131C>T	Large intestine	Rectum	NS	Carcinoma	Adenocarcinoma	NS	-	375	Previously Reported	Tumour Sample	Heterozygous	3:41266134..41266134
CTNNB1	ENST00000349496	TCGA-AA-3660-01	1651009	p.P44H	c.131C>A	Large intestine	Colon	Sigmoid	Carcinoma	Adenocarcinoma	NS	-	376	Variant of unknown origin	Unknown	Heterozygous	3:41266134..41266134
CTNNB1	ENST00000349496	TCGA-G4-6586-01	1651336	p.S45P	c.133T>C	Large intestine	Colon	Ascending	Carcinoma	Adenocarcinoma	NS	-	376	Previously Reported	Unknown	Heterozygous	3:41266136..41266136
CTNNB1	ENST00000349496	TCGA-F5-6811-01	1651637	p.S45P	c.133T>C	Large intestine	Rectum	NS	Carcinoma	Adenocarcinoma	NS	-	375	Previously Reported	Tumour Sample	Heterozygous	3:41266136..41266136
CTNNB1	ENST00000349496	LIM-1899	1238052	p.S45P	c.133T>C	Large intestine	Colon	NS	Carcinoma	Adenocarcinoma	NS	19378335	-	Previously Reported	Cultured	Homozygous	3:41266136..41266136
CTNNB1	ENST00000349496	mir-1	868284	p.S45P	c.133T>C	Large intestine	NS	NS	Carcinoma	Adenocarcinoma	NS	10416591	-	Confirmed Somatic	Tumour Sample	Unknown	3:41266136..41266136
CTNNB1	ENST00000349496	mir-4	868287	p.S45P	c.133T>C	Large intestine	NS	NS	Carcinoma	Adenocarcinoma	NS	10416591	-	Confirmed Somatic	Tumour Sample	Unknown	3:41266136..41266136
CTNNB1	ENST00000349496	mir-5	868288	p.S45P	c.133T>C	Large intestine	NS	NS	Carcinoma	Adenocarcinoma	NS	10416591	-	Confirmed Somatic	Tumour Sample	Unknown	3:41266136..41266136
CTNNB1	ENST00000349496	mir-6	868289	p.S45P	c.133T>C	Large intestine	NS	NS	Adenoma	Villous	NS	10416591	-	Confirmed Somatic	Tumour Sample	Unknown	3:41266136..41266136
CTNNB1	ENST00000349496	mir-10	868293	p.S45P	c.133T>C	Large intestine	NS	NS	Carcinoma	Adenocarcinoma	NS	10416591	-	Confirmed Somatic	Tumour Sample	Unknown	3:41266136..41266136
CTNNB1	ENST00000349496	S781	871129	p.S45P	c.133T>C	Large intestine	Colon	Ascending	Adenoma	Tubular	NS	10936679	-	Confirmed Somatic	Tumour Sample	Unknown	3:41266136..41266136
CTNNB1	ENST00000349496	HNP15CoCa	873143	p.S45P	c.133T>C	Large intestine	NS	NS	Carcinoma	Adenocarcinoma	NS	10493496	-	Confirmed Somatic	Tumour Sample	Unknown	3:41266136..41266136
CTNNB1	ENST00000349496	kit-1	875755	p.S45P	c.133T>C	Large intestine	Colon	Right	Carcinoma	Adenocarcinoma	NS	9377556	-	Confirmed Somatic	Tumour Sample	Unknown	3:41266136..41266136
CTNNB1	ENST00000349496	587256	1766760	p.S45P	c.133T>C	Large intestine	Colon	NS	Carcinoma	Adenocarcinoma	NS	22895193	452	Confirmed Somatic	Tumour Sample	Unknown	3:41266136..41266136
CTNNB1	ENST00000349496	1242129	1242129	p.S45A	c.133T>G	Large intestine	Colon	Ascending	Carcinoma	Adenocarcinoma	NS	19679059	-	Previously Reported	Tumour Sample	Unknown	3:41266136..41266136
CTNNB1	ENST00000349496	TCGA-AU-3779-01	1651152	p.S45T	c.133T>A	Large intestine	Rectum	NS	Carcinoma	Adenocarcinoma	NS	-	376	Previously Reported	Unknown	Heterozygous	3:41266136..41266136
CTNNB1	ENST00000349496	910787	910787	p.S45F	c.134C>T	Large intestine	Colon	Right	Carcinoma	Adenocarcinoma	NS	15573917	-	Previously Reported	Tumour Sample	Heterozygous	3:41266137..41266137
CTNNB1	ENST00000349496	910788	910788	p.S45F	c.134C>T	Large intestine	Colon	Right	Carcinoma	Adenocarcinoma	NS	15573917	-	Previously Reported	Tumour Sample	Heterozygous	3:41266137..41266137
CTNNB1	ENST00000349496	910831	910831	p.S45F	c.134C>T	Large intestine	Left	NS	Carcinoma	Adenocarcinoma	NS	15573917	-	Previously Reported	Tumour Sample	Heterozygous	3:41266137..41266137
CTNNB1	ENST00000349496	TCGA-A6-6780-01	1650962	p.S45F	c.134C>T	Large intestine	Colon	Ascending	Carcinoma	Adenocarcinoma	Mucinous	-	376	Previously Reported	Unknown	Heterozygous	3:41266137..41266137
CTNNB1	ENST00000349496	TCGA-F4-6856-01	1651313	p.S45F	c.134C>T	Large intestine	Caecum	NS	Carcinoma	Adenocarcinoma	Mucinous	-	376	Previously Reported	Unknown	Heterozygous	3:41266137..41266137
CTNNB1	ENST00000349496	TCGA-G4-6586-01	1651336	p.S45F	c.134C>T	Large intestine	Colon	Ascending	Carcinoma	Adenocarcinoma	NS	-	376	Previously Reported	Unknown	Heterozygous	3:41266137..41266137
CTNNB1	ENST00000349496	mir-2	868285	p.S45F	c.134C>T	Large intestine	NS	NS	Carcinoma	Adenocarcinoma	NS	10416591	-	Confirmed Somatic	Tumour Sample	Unknown	3:41266137..41266137
CTNNB1	ENST00000349496	mir-3	868286	p.S45F	c.134C>T	Large intestine	NS	NS	Adenoma	Tubulovillous	NS	10416591	-	Confirmed Somatic	Tumour Sample	Unknown	3:41266137..41266137
CTNNB1	ENST00000349496	mir-16	868299	p.S45F	c.134C>T	Large intestine	NS	NS	Carcinoma	Adenocarcinoma	NS	10416591	-	Confirmed Somatic	Tumour Sample	Unknown	3:41266137..41266137
CTNNB1	ENST00000349496	mir-19	868302	p.S45F	c.134C>T	Large intestine	NS	NS	Carcinoma	Adenocarcinoma	NS	10416591	-	Confirmed Somatic	Tumour Sample	Unknown	3:41266137..41266137
CTNNB1	ENST00000349496	sam-1	868470	p.S45F	c.134C>T	Large intestine	Colon	Right	Adenoma	NS	NS	10197610	-	Confirmed Somatic	Tumour Sample	Unknown	3:41266137..41266137
CTNNB1	ENST00000349496	sam-2	868471	p.S45F	c.134C>T	Large intestine	Colon	Left	Adenoma	NS	NS	10197610	-	Confirmed Somatic	Tumour Sample	Unknown	3:41266137..41266137
CTNNB1	ENST00000349496	sam-3	868472	p.S45F	c.134C>T	Large intestine	Colon	Left	Adenoma	NS	NS	10197610	-	Confirmed Somatic	Tumour Sample	Unknown	3:41266137..41266137
CTNNB1	ENST00000349496	sam-4	868473	p.S45F	c.134C>T	Large intestine	Colon	Right	Adenoma	NS	NS	10197610	-	Confirmed Somatic	Tumour Sample	Unknown	3:41266137..41266137
CTNNB1	ENST00000349496	sam-8	868477	p.S45F	c.134C>T	Large intestine	Colon	Right	Adenoma	NS	NS	10197610	-	Confirmed Somatic	Tumour Sample	Unknown	3:41266137..41266137
CTNNB1	ENST00000349496	A13	869752	p.S45F	c.134C>T	Large intestine	NS	NS	Adenoma	NS	NS	9515795	-	Confirmed Somatic	Tumour Sample	Unknown	3:41266137..41266137
CTNNB1	ENST00000349496	C7	869754	p.S45F	c.134C>T	Large intestine	NS	NS	Carcinoma	Adenocarcinoma	NS	9515795	-	Confirmed Somatic	Tumour Sample	Unknown	3:41266137..41266137
CTNNB1	ENST00000349496	C15	869756	p.S45F	c.134C>T	Large intestine	NS	NS	Carcinoma	Adenocarcinoma	NS	9515795	-	Confirmed Somatic	Tumour Sample	Unknown	3:41266137..41266137
CTNNB1	ENST00000349496	E6169	870453	p.S45F	c.134C>T	Large intestine	NS	NS	Carcinoma	Adenocarcinoma	NS	9065402	-	Confirmed Somatic	Tumour Sample	Unknown	3:41266137..41266137
CTNNB1	ENST00000349496	E6170	870454	p.S45F	c.134C>T	Large intestine	NS	NS	Carcinoma	Adenocarcinoma	NS	9065402	-	Confirmed Somatic	Tumour Sample	Unknown	3:41266137..41266137
CTNNB1	ENST00000349496	S609	871130	p.S45F	c.134C>T	Large intestine	Colon	Descending	Adenoma	Tubular	NS	10936679	-	Confirmed Somatic	Tumour Sample	Unknown	3:41266137..41266137
CTNNB1	ENST00000349496	HNP10CoCa1	873138	p.S45F	c.134C>T	Large intestine	NS	NS	Carcinoma	Adenocarcinoma	NS	10493496	-	Confirmed Somatic	Tumour Sample	Unknown	3:41266137..41266137
CTNNB1	ENST00000349496	HNP10CoCa2	873141	p.S45F	c.134C>T	Large intestine	NS	NS	Carcinoma	Adenocarcinoma	NS	10493496	-	Confirmed Somatic	Tumour Sample	Unknown	3:41266137..41266137
CTNNB1	ENST00000349496	HNP12CoCa	873142	p.S45F	c.134C>T	Large intestine	NS	NS	Carcinoma	Adenocarcinoma	NS	10493496	-	Confirmed Somatic	Tumour Sample	Unknown	3:41266137..41266137
CTNNB1	ENST00000349496	E37978	875349	p.S45F	c.134C>T	Large intestine	Colon	Ascending	Carcinoma	Adenocarcinoma	NS	12912937	-	Confirmed Somatic	Tumour Sample	Unknown	3:41266137..41266137
CTNNB1	ENST00000349496	E37980	875351	p.S45F	c.134C>T	Large intestine	Colon	Ascending	Carcinoma	Adenocarcinoma	NS	12912937	-	Confirmed Somatic	Tumour Sample	Unknown	3:41266137..41266137
CTNNB1	ENST00000349496	E7982	877294	p.S45F	c.134C>T	Large intestine	NS	NS	Carcinoma	Adenocarcinoma	NS	11107173	-	Confirmed Somatic	Tumour Sample	Unknown	3:41266137..41266137
CTNNB1	ENST00000349496	E7983	877295	p.S45F	c.134C>T	Large intestine	NS	NS	Carcinoma	Adenocarcinoma	NS	11107173	-	Confirmed Somatic	Tumour Sample	Unknown	3:41266137..41266137
CTNNB1	ENST00000349496	E7987	877298	p.S45F	c.134C>T	Large intestine	NS	NS	Carcinoma	Adenocarcinoma	NS	11107173	-	Confirmed Somatic	Tumour Sample	Unknown	3:41266137..41266137
CTNNB1	ENST00000349496	E7988	877299	p.S45F	c.134C>T	Large intestine	NS	NS	Carcinoma	Adenocarcinoma	NS	11107173	-	Confirmed Somatic	Tumour Sample	Unknown	3:41266137..41266137
CTNNB1	ENST00000349496	1549978	1549978	p.S45F	c.134C>T	Large intestine	NS	NS	Carcinoma	Adenocarcinoma	NS	21807601	-	Confirmed Somatic	Tumour Sample	Unknown	3:41266137..41266137
CTNNB1	ENST00000349496	1677103	1677103	p.S45F	c.134C>T	Large intestine	Colon	Sigmoid	Carcinoma	Adenocarcinoma	NS	21901162	-	Confirmed Somatic	Tumour Sample	Unknown	3:41266137..41266137
CTNNB1	ENST00000349496	1788124	1788124	p.S45F	c.134C>T	Large intestine	Colon	Right	Carcinoma	Adenocarcinoma	NS	23009572	-	Confirmed Somatic	Tumour Sample	Unknown	3:41266137..41266137
CTNNB1	ENST00000349496	2018243	2018243	p.S45F	c.134C>T	Large intestine	Colon	Sigmoid	Carcinoma	Adenocarcinoma	NS	23983431	-	Confirmed Somatic	Tumour Sample	Unknown	3:41266137..41266137
CTNNB1	ENST00000349496	MC1	1823833	p.S45F	c.134C>T	Large intestine	Colon	Ascending	Adenoma	NS	NS	23204322	442	Confirmed Somatic	Tumour Sample	Unknown	3:41266137..41266137
CTNNB1	ENST00000349496	339	1993472	p.S45F	c.134C>T	Large intestine	Colon	NS	Carcinoma	Adenocarcinoma	NS	21726664	498	Confirmed Somatic	Tumour Sample	Unknown	3:41266137..41266137
CTNNB1	ENST00000349496	SNU-1047	738858	p.S45F	c.134C>T	Large intestine	Colon	NS	Carcinoma	Adenocarcinoma	NS	10362137	-	Previously Reported	Cultured	Unknown	3:41266137..41266137
CTNNB1	ENST00000349496	LS180	869793	p.S45F	c.134C>T	Large intestine	NS	NS	Carcinoma	Adenocarcinoma	NS	9515795	-	Previously Reported	Cultured	Unknown	3:41266137..41266137
CTNNB1	ENST00000349496	HX43	869799	p.S45F	c.134C>T	Large intestine	NS	NS	Carcinoma	Adenocarcinoma	NS	9515795	-	Previously Reported	Cultured	Unknown	3:41266137..41266137
CTNNB1	ENST00000349496	LS-174T	873703	p.S45F	c.134C>T	Large intestine	NS	NS	Carcinoma	Adenocarcinoma	NS	12460462	-	Previously Reported	Cultured	Unknown	3:41266137..41266137
CTNNB1	ENST00000349496	E37219	874636	p.S45F	c.134C>T	Large intestine	Colon	Transverse	Adenoma	NS	NS	12838317	-	Previously Reported	Tumour Sample	Unknown	3:41266137..41266137
CTNNB1	ENST00000349496	E37220	874637	p.S45F	c.134C>T	Large intestine	Colon	Transverse	Adenoma	NS	NS	12838317	-	Previously Reported	Tumour Sample	Unknown	3:41266137..41266137
CTNNB1	ENST00000349496	E37221	874638	p.S45F	c.134C>T	Large intestine	Colon	Transverse	Adenoma	NS	NS	12838317	-	Previously Reported	Tumour Sample	Unknown	3:41266137..41266137
CTNNB1	ENST00000349496	SNU-1047	875423	p.S45F	c.134C>T	Large intestine	Colon	Transverse	Carcinoma	Adenocarcinoma	NS	12912937	-	Previously Reported	Cultured	Unknown	3:41266137..41266137
CTNNB1	ENST00000349496	LS-174T	875424	p.S45F	c.134C>T	Large intestine	Colon	NS	Carcinoma	Adenocarcinoma	NS	12912937	-	Previously Reported	Cultured	Unknown	3:41266137..41266137
CTNNB1	ENST00000349496	COGA-3	877907	p.S45F	c.134C>T	Large intestine	Colon	Ascending	Carcinoma	Adenocarcinoma	NS	12096341	-	Previously Reported	Cultured	Unknown	3:41266137..41266137
CTNNB1	ENST00000349496	1040961	1040961	p.S45F	c.134C>T	Large intestine	NS	NS	Carcinoma	Adenocarcinoma	NS	15647192	-	Previously Reported	Tumour Sample	Unknown	3:41266137..41266137
CTNNB1	ENST00000349496	1040962	1040962	p.S45F	c.134C>T	Large intestine	NS	NS	Carcinoma	Adenocarcinoma	NS	15647192	-	Previously Reported	Tumour Sample	Unknown	3:41266137..41266137
CTNNB1	ENST00000349496	1040963	1040963	p.S45F	c.134C>T	Large intestine	NS	NS	Carcinoma	Adenocarcinoma	NS	15647192	-	Previously Reported	Tumour Sample	Unknown	3:41266137..41266137
CTNNB1	ENST00000349496	1040964	1040964	p.S45F	c.134C>T	Large intestine	NS	NS	Carcinoma	Adenocarcinoma	NS	15647192	-	Previously Reported	Tumour Sample	Unknown	3:41266137..41266137
CTNNB1	ENST00000349496	1041031	1041031	p.S45F	c.134C>T	Large intestine	Colon	Right	Carcinoma	Adenocarcinoma	NS	16356174	-	Previously Reported	Tumour Sample	Unknown	3:41266137..41266137
CTNNB1	ENST00000349496	1041032	1041032	p.S45F	c.134C>T	Large intestine	Colon	Right	Carcinoma	Adenocarcinoma	NS	16356174	-	Previously Reported	Tumour Sample	Unknown	3:41266137..41266137
CTNNB1	ENST00000349496	1041033	1041033	p.S45F	c.134C>T	Large intestine	Colon	Right	Carcinoma	Adenocarcinoma	NS	16356174	-	Previously Reported	Tumour Sample	Unknown	3:41266137..41266137
CTNNB1	ENST00000349496	1041034	1041034	p.S45F	c.134C>T	Large intestine	Colon	Right	Carcinoma	Adenocarcinoma	NS	16356174	-	Previously Reported	Tumour Sample	Unknown	3:41266137..41266137
CTNNB1	ENST00000349496	1076753	1076753	p.S45F	c.134C>T	Large intestine	Right	NS	Adenoma	Tubular	NS	17011185	-	Previously Reported	Unknown	Unknown	3:41266137..41266137
CTNNB1	ENST00000349496	1076761	1076761	p.S45F	c.134C>T	Large intestine	Right	NS	Adenoma	Tubular	NS	17011185	-	Previously Reported	Unknown	Unknown	3:41266137..41266137
CTNNB1	ENST00000349496	1431405	1431405	p.S45F	c.134C>T	Large intestine	NS	NS	Carcinoma	Adenocarcinoma	NS	20696052	-	Previously Reported	Tumour Sample	Unknown	3:41266137..41266137
CTNNB1	ENST00000349496	9	1614400	p.S45F	c.134C>T	Large intestine	Caecum	NS	Carcinoma	Adenocarcinoma	NS	11746989	-	Previously Reported	Tumour Sample	Unknown	3:41266137..41266137
CTNNB1	ENST00000349496	14	1614407	p.S45F	c.134C>T	Large intestine	Colon	Ascending	Carcinoma	Adenocarcinoma	NS	11746989	-	Previously Reported	Tumour Sample	Unknown	3:41266137..41266137
CTNNB1	ENST00000349496	1735496	1735496	p.S45F	c.134C>T	Large intestine	Colon	Left	Adenoma	Tubular	NS	22848674	-	Previously Reported	Tumour Sample	Unknown	3:41266137..41266137
CTNNB1	ENST00000349496	1735545	1735545	p.S45F	c.134C>T	Large intestine	Colon	Right	Adenoma	Tubulovillous	NS	22848674	-	Previously Reported	Tumour Sample	Unknown	3:41266137..41266137
CTNNB1	ENST00000349496	HNP16CoCa1	873144	p.S45C	c.134C>G	Large intestine	NS	NS	Carcinoma	Adenocarcinoma	NS	10493496	-	Confirmed Somatic	Tumour Sample	Unknown	3:41266137..41266137
CTNNB1	ENST00000349496	TCGA-D5-6533-01	1651251	p.L46P	c.137T>C	Large intestine	Colon	Transverse	Carcinoma	Adenocarcinoma	NS	-	376	Variant of unknown origin	Unknown	Heterozygous	3:41266140..41266140
CTNNB1	ENST00000349496	TCGA-G4-6586-01	1651336	p.L46P	c.137T>C	Large intestine	Colon	Ascending	Carcinoma	Adenocarcinoma	NS	-	376	Variant of unknown origin	Unknown	Heterozygous	3:41266140..41266140
CTNNB1	ENST00000349496	TCGA-A6-5665-01	1650947	p.S47G	c.139A>G	Large intestine	Colon	Ascending	Carcinoma	Adenocarcinoma	NS	-	376	Previously Reported	Unknown	Heterozygous	3:41266142..41266142
CTNNB1	ENST00000349496	TCGA-CM-6171-01	1651233	p.S47G	c.139A>G	Large intestine	Colon	Ascending	Carcinoma	Adenocarcinoma	NS	-	376	Previously Reported	Unknown	Heterozygous	3:41266142..41266142
CTNNB1	ENST00000349496	TCGA-D5-6537-01	1651255	p.S47G	c.139A>G	Large intestine	Colon	Transverse	Carcinoma	Adenocarcinoma	NS	-	376	Previously Reported	Unknown	Heterozygous	3:41266142..41266142
CTNNB1	ENST00000349496	TCGA-G4-6315-01	1651330	p.S47G	c.139A>G	Large intestine	Colon	Descending	Carcinoma	Adenocarcinoma	NS	-	376	Previously Reported	Unknown	Heterozygous	3:41266142..41266142
CTNNB1	ENST00000349496	TCGA-AG-3732-01	1651554	p.S47G	c.139A>G	Large intestine	Rectum	NS	Carcinoma	Adenocarcinoma	NS	-	375	Previously Reported	Tumour Sample	Heterozygous	3:41266142..41266142
CTNNB1	ENST00000349496	TCGA-D5-6533-01	1651251	p.G48C	c.142G>T	Large intestine	Colon	Transverse	Carcinoma	Adenocarcinoma	NS	-	376	Variant of unknown origin	Unknown	Heterozygous	3:41266145..41266145
CTNNB1	ENST00000349496	E7603	876959	p.G48D	c.143G>A	Large intestine	Rectum	NS	Carcinoid-endocrine tumour	NS	NS	11559529	-	Confirmed Somatic	Tumour Sample	Unknown	3:41266146..41266146
CTNNB1	ENST00000349496	E7605	876961	p.G48D	c.143G>A	Large intestine	Rectum	NS	Carcinoid-endocrine tumour	NS	NS	11559529	-	Confirmed Somatic	Tumour Sample	Unknown	3:41266146..41266146
CTNNB1	ENST00000349496	TCGA-CK-5915-01	1651199	p.K49E	c.145A>G	Large intestine	Colon	Sigmoid	Carcinoma	Adenocarcinoma	NS	-	376	Previously Reported	Unknown	Heterozygous	3:41266148..41266148
CTNNB1	ENST00000349496	TCGA-DM-A1DB-01	1651283	p.K49E	c.145A>G	Large intestine	Colon	Sigmoid	Carcinoma	Adenocarcinoma	NS	-	376	Previously Reported	Unknown	Heterozygous	3:41266148..41266148
CTNNB1	ENST00000349496	1549964	1549964	p.K49L	c.145_146AA>TT	Large intestine	NS	NS	Carcinoma	Adenocarcinoma	NS	21807601	-	Confirmed Somatic	Tumour Sample	Unknown	3:41266148..41266149
CTNNB1	ENST00000349496	TCGA-DM-A1DB-01	1651283	p.K49R	c.146A>G	Large intestine	Colon	Sigmoid	Carcinoma	Adenocarcinoma	NS	-	376	Variant of unknown origin	Unknown	Heterozygous	3:41266149..41266149
CTNNB1	ENST00000349496	CX10	869797	p.G50D	c.149G>A	Large intestine	NS	NS	Carcinoma	Adenocarcinoma	NS	9515795	-	Variant of unknown origin	Cultured	Unknown	3:41266152..41266152
CTNNB1	ENST00000349496	TCGA-A6-5660-01	1650943	p.N51D	c.151A>G	Large intestine	Caecum	NS	Carcinoma	Adenocarcinoma	NS	-	376	Variant of unknown origin	Unknown	Heterozygous	3:41266154..41266154
CTNNB1	ENST00000349496	TCGA-AZ-6599-01	1651173	p.N51D	c.151A>G	Large intestine	Caecum	NS	Carcinoma	Adenocarcinoma	NS	-	376	Variant of unknown origin	Unknown	Heterozygous	3:41266154..41266154
CTNNB1	ENST00000349496	TCGA-CM-5860-01	1651217	p.N51D	c.151A>G	Large intestine	Colon	Ascending	Carcinoma	Adenocarcinoma	NS	-	376	Variant of unknown origin	Unknown	Heterozygous	3:41266154..41266154
CTNNB1	ENST00000349496	TCGA-G4-6303-01	1651322	p.N51D	c.151A>G	Large intestine	Colon	Sigmoid	Carcinoma	Adenocarcinoma	NS	-	376	Variant of unknown origin	Unknown	Heterozygous	3:41266154..41266154
CTNNB1	ENST00000349496	TCGA-AZ-6605-01	1651177	p.N51S	c.152A>G	Large intestine	Colon	Ascending	Carcinoma	Adenocarcinoma	NS	-	376	Variant of unknown origin	Unknown	Heterozygous	3:41266155..41266155
CTNNB1	ENST00000349496	TCGA-CM-5860-01	1651217	p.P52H	c.155C>A	Large intestine	Colon	Ascending	Carcinoma	Adenocarcinoma	NS	-	376	Variant of unknown origin	Unknown	Heterozygous	3:41266158..41266158
CTNNB1	ENST00000349496	TCGA-D5-6536-01	1651254	p.E53K	c.157G>A	Large intestine	Colon	Sigmoid	Carcinoma	Adenocarcinoma	NS	-	376	Variant of unknown origin	Unknown	Heterozygous	3:41266160..41266160
CTNNB1	ENST00000349496	TCGA-DM-A1D4-01	1651277	p.E53V	c.158A>T	Large intestine	Caecum	NS	Carcinoma	Adenocarcinoma	NS	-	376	Variant of unknown origin	Unknown	Heterozygous	3:41266161..41266161
CTNNB1	ENST00000349496	TCGA-G4-6586-01	1651336	p.E53G	c.158A>G	Large intestine	Colon	Ascending	Carcinoma	Adenocarcinoma	NS	-	376	Variant of unknown origin	Unknown	Heterozygous	3:41266161..41266161
CTNNB1	ENST00000349496	TCGA-AF-2693-01	1651515	p.E53G	c.158A>G	Large intestine	Colon	Sigmoid	NS	NS	NS	-	375	Variant of unknown origin	Tumour Sample	Heterozygous	3:41266161..41266161
CTNNB1	ENST00000349496	TCGA-AZ-6599-01	1651173	p.E55G	c.164A>G	Large intestine	Caecum	NS	Carcinoma	Adenocarcinoma	NS	-	376	Previously Reported	Unknown	Heterozygous	3:41266167..41266167
CTNNB1	ENST00000349496	TCGA-CL-5917-01	1651597	p.E55G	c.164A>G	Large intestine	Rectum	NS	Carcinoma	Adenocarcinoma	NS	-	375	Previously Reported	Tumour Sample	Heterozygous	3:41266167..41266167
CTNNB1	ENST00000349496	TCGA-D5-6535-01	1651253	p.D56G	c.167A>G	Large intestine	Colon	Ascending	Carcinoma	Adenocarcinoma	NS	-	376	Variant of unknown origin	Unknown	Heterozygous	3:41266170..41266170
CTNNB1	ENST00000349496	TCGA-F5-6465-01	1651633	p.D56G	c.167A>G	Large intestine	Rectum	NS	Carcinoma	Adenocarcinoma	NS	-	375	Variant of unknown origin	Tumour Sample	Heterozygous	3:41266170..41266170
CTNNB1	ENST00000349496	TCGA-AD-6901-01	1651146	p.D58Y	c.172G>T	Large intestine	Caecum	NS	Carcinoma	Adenocarcinoma	NS	-	376	Variant of unknown origin	Unknown	Heterozygous	3:41266175..41266175
CTNNB1	ENST00000349496	TCGA-CM-5344-01	1651214	p.D58Y	c.172G>T	Large intestine	Colon	Sigmoid	Carcinoma	Adenocarcinoma	NS	-	376	Variant of unknown origin	Unknown	Heterozygous	3:41266175..41266175
CTNNB1	ENST00000349496	TCGA-CK-6746-01	1651201	p.S60P	c.178T>C	Large intestine	Caecum	NS	Carcinoma	Adenocarcinoma	NS	-	376	Variant of unknown origin	Unknown	Heterozygous	3:41266181..41266181
CTNNB1	ENST00000349496	TCGA-CM-6168-01	1651230	p.S60P	c.178T>C	Large intestine	Colon	Ascending	Carcinoma	Adenocarcinoma	NS	-	376	Variant of unknown origin	Unknown	Heterozygous	3:41266181..41266181
CTNNB1	ENST00000349496	TCGA-D5-6535-01	1651253	p.S60P	c.178T>C	Large intestine	Colon	Ascending	Carcinoma	Adenocarcinoma	NS	-	376	Variant of unknown origin	Unknown	Heterozygous	3:41266181..41266181
CTNNB1	ENST00000349496	TCGA-DM-A1D6-01	1651278	p.S60P	c.178T>C	Large intestine	Colon	Descending	Carcinoma	Adenocarcinoma	Mucinous	-	376	Variant of unknown origin	Unknown	Heterozygous	3:41266181..41266181
CTNNB1	ENST00000349496	TCGA-DC-5337-01	1651601	p.S60P	c.178T>C	Large intestine	Rectum	NS	Carcinoma	Adenocarcinoma	NS	-	375	Variant of unknown origin	Tumour Sample	Heterozygous	3:41266181..41266181
CTNNB1	ENST00000349496	TCGA-F5-6811-01	1651637	p.S60P	c.178T>C	Large intestine	Rectum	NS	Carcinoma	Adenocarcinoma	NS	-	375	Variant of unknown origin	Tumour Sample	Heterozygous	3:41266181..41266181
CTNNB1	ENST00000349496	TCGA-CM-4744-01	1651206	p.Q61R	c.182A>G	Large intestine	Caecum	NS	Carcinoma	Adenocarcinoma	NS	-	376	Variant of unknown origin	Unknown	Heterozygous	3:41266185..41266185
CTNNB1	ENST00000349496	TCGA-CM-5349-01	1651216	p.E65G	c.194A>G	Large intestine	Caecum	NS	Carcinoma	Adenocarcinoma	NS	-	376	Variant of unknown origin	Unknown	Heterozygous	3:41266197..41266197
CTNNB1	ENST00000349496	TCGA-F5-6813-01	1651639	p.E65G	c.194A>G	Large intestine	Rectum	NS	Carcinoma	Adenocarcinoma	NS	-	375	Variant of unknown origin	Tumour Sample	Heterozygous	3:41266197..41266197
CTNNB1	ENST00000349496	TCGA-CK-5916-01	1651200	p.E67G	c.200A>G	Large intestine	Caecum	NS	Carcinoma	Adenocarcinoma	NS	-	376	Variant of unknown origin	Unknown	Heterozygous	3:41266203..41266203
CTNNB1	ENST00000349496	1788126	1788126	p.I82V	c.244A>G	Large intestine	Colon	Right	Carcinoma	Adenocarcinoma	NS	23009572	-	Confirmed Somatic	Tumour Sample	Unknown	3:41266447..41266447
CTNNB1	ENST00000349496	TCGA-AA-3510-01	1650974	p.R90Q	c.269G>A	Large intestine	Colon	Transverse	Carcinoma	Adenocarcinoma	NS	-	376	Variant of unknown origin	Unknown	Heterozygous	3:41266472..41266472
CTNNB1	ENST00000349496	CTC14	1878990	p.A149T	c.445G>A	Large intestine	Caecum	NS	Carcinoma	Adenocarcinoma	NS	23471846	-	Variant of unknown origin	Tumour Sample	Unknown	3:41266648..41266648
CTNNB1	ENST00000349496	TCGA-DC-6682-01	1651610	p.L159P	c.476T>C	Large intestine	Rectum	NS	Carcinoma	Adenocarcinoma	NS	-	375	Variant of unknown origin	Tumour Sample	Heterozygous	3:41266679..41266679
CTNNB1	ENST00000349496	CTC5	1878993	p.L160I	c.478C>A	Large intestine	Colon	Transverse	Carcinoma	Adenocarcinoma	NS	23471846	-	Variant of unknown origin	Tumour Sample	Unknown	3:41266681..41266681
CTNNB1	ENST00000349496	TCGA-AA-3696-01	1651028	p.D162E	c.486C>A	Large intestine	Colon	Sigmoid	Carcinoma	Adenocarcinoma	NS	22810696	376	Confirmed Somatic	Unknown	Unknown	3:41266689..41266689
CTNNB1	ENST00000349496	LIM-1215	1238050	p.Q177P	c.530A>C	Large intestine	Colon	Ascending	Carcinoma	Adenocarcinoma	NS	19378335	-	Variant of unknown origin	Cultured	Heterozygous	3:41266859..41266859
CTNNB1	ENST00000349496	TCGA-CM-6163-01	1651225	p.Q177R	c.530A>G	Large intestine	Colon	Sigmoid	Carcinoma	Adenocarcinoma	NS	-	376	Variant of unknown origin	Unknown	Heterozygous	3:41266859..41266859
CTNNB1	ENST00000349496	TCGA-F5-6465-01	1651633	p.Q177H	c.531G>T	Large intestine	Rectum	NS	Carcinoma	Adenocarcinoma	NS	-	375	Variant of unknown origin	Tumour Sample	Heterozygous	3:41266860..41266860
CTNNB1	ENST00000349496	HCA-46	876708	p.A183S	c.547G>T	Large intestine	NS	NS	Carcinoma	Adenocarcinoma	NS	9294210	-	Variant of unknown origin	Cultured	Unknown	3:41266876..41266876
CTNNB1	ENST00000349496	C971	874922	p.A183T	c.547G>A	Large intestine	Colon	Right	Carcinoma	Adenocarcinoma	NS	12408524	-	Confirmed Somatic	Unknown	Unknown	3:41266876..41266876
CTNNB1	ENST00000349496	TCGA-G4-6628-01	1651341	p.H186L	c.557A>T	Large intestine	Caecum	NS	Carcinoma	Adenocarcinoma	NS	-	376	Variant of unknown origin	Unknown	Heterozygous	3:41266886..41266886
CTNNB1	ENST00000349496	lam-1	871560	p.I198L	c.592A>C	Large intestine	NS	NS	Adenoma	NS	NS	10681434	-	Confirmed Somatic	Tumour Sample	Unknown	3:41266921..41266921
CTNNB1	ENST00000349496	TCGA-AA-3655-01	1651008	p.I198T	c.593T>C	Large intestine	Colon	Sigmoid	Carcinoma	Adenocarcinoma	NS	-	376	Variant of unknown origin	Unknown	Heterozygous	3:41266922..41266922
CTNNB1	ENST00000349496	TCGA-CK-4952-01	1651195	p.I198T	c.593T>C	Large intestine	Colon	Ascending	Carcinoma	Adenocarcinoma	Mucinous	-	376	Variant of unknown origin	Unknown	Heterozygous	3:41266922..41266922
CTNNB1	ENST00000349496	TCGA-D5-5540-01	1651245	p.I198T	c.593T>C	Large intestine	Caecum	NS	Carcinoma	Adenocarcinoma	NS	-	376	Variant of unknown origin	Unknown	Heterozygous	3:41266922..41266922
CTNNB1	ENST00000349496	TCGA-CM-6164-01	1651226	p.T214A	c.640A>G	Large intestine	Colon	Sigmoid	Carcinoma	Adenocarcinoma	NS	-	376	Variant of unknown origin	Unknown	Heterozygous	3:41266969..41266969
CTNNB1	ENST00000349496	587316	1766779	p.R225C	c.673C>T	Large intestine	Colon	NS	Carcinoma	Adenocarcinoma	NS	22895193	452	Confirmed Somatic	Tumour Sample	Unknown	3:41267002..41267002
CTNNB1	ENST00000349496	TCGA-AA-3496-01	1650970	p.G245C	c.733G>T	Large intestine	Colon	Ascending	Carcinoma	Adenocarcinoma	NS	-	376	Variant of unknown origin	Unknown	Heterozygous	3:41267062..41267062
CTNNB1	ENST00000349496	TCGA-AA-3697-01	1651029	p.G245C	c.733G>T	Large intestine	Colon	Sigmoid	Carcinoma	Adenocarcinoma	NS	-	376	Variant of unknown origin	Unknown	Heterozygous	3:41267062..41267062
CTNNB1	ENST00000349496	TCGA-D5-6540-01	1651258	p.G245C	c.733G>T	Large intestine	Caecum	NS	Carcinoma	Adenocarcinoma	Mucinous	-	376	Variant of unknown origin	Unknown	Heterozygous	3:41267062..41267062
CTNNB1	ENST00000349496	TCGA-G4-6323-01	1651335	p.G245C	c.733G>T	Large intestine	Caecum	NS	Carcinoma	Adenocarcinoma	NS	-	376	Variant of unknown origin	Unknown	Heterozygous	3:41267062..41267062
CTNNB1	ENST00000349496	TCGA-G4-6588-01	1651337	p.G245C	c.733G>T	Large intestine	Caecum	NS	Carcinoma	Adenocarcinoma	NS	-	376	Variant of unknown origin	Unknown	Heterozygous	3:41267062..41267062
CTNNB1	ENST00000349496	TCGA-G4-6626-01	1651339	p.G245C	c.733G>T	Large intestine	Colon	Ascending	Carcinoma	Adenocarcinoma	NS	-	376	Variant of unknown origin	Unknown	Heterozygous	3:41267062..41267062
CTNNB1	ENST00000349496	Caco2	875297	p.G245A	c.734G>C	Large intestine	NS	NS	Carcinoma	Adenocarcinoma	NS	15154912	-	Variant of unknown origin	Cultured	Unknown	3:41267063..41267063
CTNNB1	ENST00000349496	CaCo-2	876709	p.G245A	c.734G>C	Large intestine	NS	NS	Carcinoma	Adenocarcinoma	NS	9294210	-	Variant of unknown origin	Cultured	Unknown	3:41267063..41267063
CTNNB1	ENST00000349496	TCGA-AA-3655-01	1651008	p.G245V	c.734G>T	Large intestine	Colon	Sigmoid	Carcinoma	Adenocarcinoma	NS	-	376	Variant of unknown origin	Unknown	Heterozygous	3:41267063..41267063
CTNNB1	ENST00000349496	TCGA-CM-4743-01	1651205	p.G245V	c.734G>T	Large intestine	Colon	Ascending	Carcinoma	Adenocarcinoma	NS	-	376	Variant of unknown origin	Unknown	Heterozygous	3:41267063..41267063
CTNNB1	ENST00000349496	TCGA-DM-A0XF-01	1651275	p.G245V	c.734G>T	Large intestine	Caecum	NS	Carcinoma	Adenocarcinoma	Mucinous	-	376	Variant of unknown origin	Unknown	Heterozygous	3:41267063..41267063
CTNNB1	ENST00000349496	TCGA-F4-6569-01	1651302	p.G245V	c.734G>T	Large intestine	Colon	Transverse	Carcinoma	Adenocarcinoma	NS	-	376	Variant of unknown origin	Unknown	Heterozygous	3:41267063..41267063
CTNNB1	ENST00000349496	TCGA-AZ-5407-01	1651171	p.G245D	c.734G>A	Large intestine	Caecum	NS	Carcinoma	Adenocarcinoma	NS	-	376	Variant of unknown origin	Unknown	Heterozygous	3:41267063..41267063
CTNNB1	ENST00000349496	TCGA-AZ-6601-01	1651175	p.I256T	c.767T>C	Large intestine	Colon	Sigmoid	Carcinoma	Adenocarcinoma	NS	-	376	Variant of unknown origin	Unknown	Heterozygous	3:41267183..41267183
CTNNB1	ENST00000349496	TCGA-AA-3534-01	1650992	p.T257I	c.770C>T	Large intestine	Colon	Ascending	Carcinoma	Adenocarcinoma	NS	-	376	Confirmed Somatic	Unknown	Unknown	3:41267186..41267186
CTNNB1	ENST00000349496	CTC5	1878993	p.G277D	c.830G>A	Large intestine	Colon	Transverse	Carcinoma	Adenocarcinoma	NS	23471846	-	Previously Reported	Tumour Sample	Unknown	3:41267246..41267246
CTNNB1	ENST00000349496	TCGA-DM-A1D7-01	1651279	p.N287D	c.859A>G	Large intestine	Colon	Sigmoid	Carcinoma	Adenocarcinoma	NS	-	376	Variant of unknown origin	Unknown	Heterozygous	3:41267275..41267275
CTNNB1	ENST00000349496	TCGA-AH-6547-01	1651583	p.N287S	c.860A>G	Large intestine	Rectum	NS	Carcinoma	Adenocarcinoma	NS	-	375	Variant of unknown origin	Tumour Sample	Heterozygous	3:41267276..41267276
CTNNB1	ENST00000349496	TCGA-DY-A0XA-01	1651671	p.N287S	c.860A>G	Large intestine	Rectum	NS	Carcinoma	Adenocarcinoma	NS	-	375	Variant of unknown origin	Tumour Sample	Heterozygous	3:41267276..41267276
CTNNB1	ENST00000349496	COLO-201	876710	p.N287S	c.860A>G	Large intestine	NS	NS	Carcinoma	Adenocarcinoma	NS	9294210	-	Variant of unknown origin	Cultured	Unknown	3:41267276..41267276
CTNNB1	ENST00000349496	COLO-205	876711	p.N287S	c.860A>G	Large intestine	NS	NS	Carcinoma	Adenocarcinoma	NS	9294210	-	Variant of unknown origin	Cultured	Unknown	3:41267276..41267276
CTNNB1	ENST00000349496	TCGA-AA-3662-01	1651010	p.N287K	c.861C>A	Large intestine	Colon	Sigmoid	Carcinoma	Adenocarcinoma	NS	-	376	Variant of unknown origin	Unknown	Heterozygous	3:41267277..41267277
CTNNB1	ENST00000349496	TCGA-AA-3510-01	1650974	p.K292T	c.875A>C	Large intestine	Colon	Transverse	Carcinoma	Adenocarcinoma	NS	-	376	Variant of unknown origin	Unknown	Heterozygous	3:41267291..41267291
CTNNB1	ENST00000349496	587376	1766805	p.Q302H	c.906A>C	Large intestine	Colon	NS	Carcinoma	Adenocarcinoma	NS	22895193	452	Confirmed Somatic	Tumour Sample	Unknown	3:41267322..41267322
CTNNB1	ENST00000349496	TCGA-AA-A00U-01	1651106	p.I303M	c.909T>G	Large intestine	Colon	Ascending	Carcinoma	Adenocarcinoma	NS	-	376	Confirmed Somatic	Unknown	Unknown	3:41267325..41267325
CTNNB1	ENST00000349496	TCGA-AA-A01K-01	1651116	p.E334K	c.1000G>A	Large intestine	Colon	Sigmoid	Carcinoma	Adenocarcinoma	NS	22810696	376	Confirmed Somatic	Unknown	Unknown	3:41268762..41268762
CTNNB1	ENST00000349496	TCGA-CA-6717-01	1651188	p.E334A	c.1001A>C	Large intestine	Colon	Ascending	Carcinoma	Adenocarcinoma	Mucinous	-	376	Variant of unknown origin	Unknown	Heterozygous	3:41268763..41268763
CTNNB1	ENST00000349496	10-497	1960465	p.S348T	c.1042T>A	Large intestine	NS	NS	Carcinoma	Adenocarcinoma	NS	23700467	485	Confirmed Somatic	Tumour Sample	Heterozygous	3:41268804..41268804
CTNNB1	ENST00000349496	10-497	1960465	p.N380S	c.1139A>G	Large intestine	NS	NS	Carcinoma	Adenocarcinoma	NS	23700467	485	Confirmed Somatic	Tumour Sample	Heterozygous	3:41274889..41274889
CTNNB1	ENST00000349496	TCGA-AG-A020-01	1651662	p.W383G	c.1147T>G	Large intestine	Rectum	NS	Carcinoma	Adenocarcinoma	Mucinous	22810696	375	Confirmed Somatic	Tumour Sample	Unknown	3:41274897..41274897
CTNNB1	ENST00000349496	TCGA-A6-5661-01	1650944	p.W383R	c.1147T>C	Large intestine	Colon	Ascending	Carcinoma	Adenocarcinoma	NS	-	376	Variant of unknown origin	Unknown	Heterozygous	3:41274897..41274897
CTNNB1	ENST00000349496	09-287	1960431	p.N387K	c.1161T>A	Large intestine	NS	NS	Carcinoma	Adenocarcinoma	NS	23700467	485	Confirmed Somatic	Tumour Sample	Heterozygous	3:41274911..41274911
CTNNB1	ENST00000349496	TCGA-AA-3534-01	1650992	p.N387K	c.1161T>G	Large intestine	Colon	Ascending	Carcinoma	Adenocarcinoma	NS	-	376	Confirmed Somatic	Unknown	Unknown	3:41274911..41274911
CTNNB1	ENST00000349496	CTC24	1878996	p.C429Y	c.1286G>A	Large intestine	Colon	Transverse	Carcinoma	Adenocarcinoma	NS	23471846	-	Variant of unknown origin	Tumour Sample	Unknown	3:41275120..41275120
CTNNB1	ENST00000349496	TCGA-AZ-4315-01	1651162	p.R449H	c.1346G>A	Large intestine	Caecum	NS	Carcinoma	Adenocarcinoma	NS	-	376	Variant of unknown origin	Unknown	Heterozygous	3:41275180..41275180
CTNNB1	ENST00000349496	TCGA-AG-3892-01	1651564	p.R515Q	c.1544G>A	Large intestine	Rectum	NS	Carcinoma	Adenocarcinoma	NS	22810696	375	Confirmed Somatic	Tumour Sample	Unknown	3:41275649..41275649
CTNNB1	ENST00000349496	TCGA-AG-3881-01	1651557	p.L517F	c.1549C>T	Large intestine	Rectum	NS	NS	NS	NS	22810696	375	Confirmed Somatic	Tumour Sample	Unknown	3:41275654..41275654
CTNNB1	ENST00000349496	TCGA-CA-6718-01	1651189	p.E568K	c.1702G>A	Large intestine	Colon	Ascending	Carcinoma	Adenocarcinoma	NS	-	376	Variant of unknown origin	Unknown	Heterozygous	3:41277233..41277233
CTNNB1	ENST00000349496	TCGA-AA-3831-01	1651041	p.R582Q	c.1745G>A	Large intestine	Colon	Sigmoid	Carcinoma	Adenocarcinoma	NS	22810696	376	Confirmed Somatic	Unknown	Unknown	3:41277276..41277276
CTNNB1	ENST00000349496	TCGA-AZ-4315-01	1651162	p.R587Q	c.1760G>A	Large intestine	Caecum	NS	Carcinoma	Adenocarcinoma	NS	-	376	Variant of unknown origin	Unknown	Heterozygous	3:41277291..41277291
CTNNB1	ENST00000349496	TCGA-CM-4752-01	1651212	p.C619Y	c.1856G>A	Large intestine	Colon	Ascending	Carcinoma	Adenocarcinoma	NS	-	376	Previously Reported	Unknown	Heterozygous	3:41277892..41277892
CTNNB1	ENST00000349496	TCGA-AG-3575-01	1651526	p.C619Y	c.1856G>A	Large intestine	Rectum	NS	Carcinoma	Adenocarcinoma	NS	-	375	Confirmed Somatic	Tumour Sample	Unknown	3:41277892..41277892
CTNNB1	ENST00000349496	587338	1766787	p.G730S	c.2188G>A	Large intestine	Colon	NS	Carcinoma	Adenocarcinoma	NS	22895193	452	Confirmed Somatic	Tumour Sample	Unknown	3:41280675..41280675
CTNNB1	ENST00000349496	1009646	1009646	p.S33C	c.?	Large intestine	Colon	NS	Carcinoma	Adenocarcinoma	NS	16021566	-	Confirmed Somatic	Tumour Sample	Unknown	-
CTNNB1	ENST00000349496	1545318	1545318	p.T41A	c.?	Large intestine	Colon	Transverse	Adenoma	NS	NS	20544848	-	Confirmed Somatic	Tumour Sample	Unknown	-
CTNNB1	ENST00000349496	1545319	1545319	p.T41A	c.?	Large intestine	Colon	Transverse	Adenoma	NS	NS	20544848	-	Confirmed Somatic	Tumour Sample	Unknown	-
CTNNB1	ENST00000349496	914170	914170	p.T41A	c.?	Large intestine	NS	NS	Carcinoma	Adenocarcinoma	NS	15674332	-	Previously Reported	Tumour Sample	Unknown	-
CTNNB1	ENST00000349496	914173	914173	p.T41A	c.?	Large intestine	NS	NS	Carcinoma	Adenocarcinoma	NS	15674332	-	Previously Reported	Tumour Sample	Unknown	-
CTNNB1	ENST00000349496	914187	914187	p.T41A	c.?	Large intestine	NS	NS	Carcinoma	Adenocarcinoma	NS	15674332	-	Previously Reported	Tumour Sample	Unknown	-
CTNNB1	ENST00000349496	1853719	1853719	p.T41A	c.?	Large intestine	NS	NS	Carcinoma	Adenocarcinoma	NS	23325582	-	Previously Reported	Tumour Sample	Unknown	-
CTNNB1	ENST00000349496	1853854	1853854	p.T41A	c.?	Large intestine	NS	NS	Carcinoma	Adenocarcinoma	NS	23325582	-	Previously Reported	Tumour Sample	Unknown	-
CTNNB1	ENST00000349496	1545306	1545306	p.S45P	c.?	Large intestine	Caecum	NS	Carcinoma	Adenocarcinoma	NS	20544848	-	Confirmed Somatic	Tumour Sample	Unknown	-
CTNNB1	ENST00000349496	914193	914193	p.S45P	c.?	Large intestine	NS	NS	Carcinoma	Adenocarcinoma	NS	15674332	-	Previously Reported	Tumour Sample	Unknown	-
CTNNB1	ENST00000349496	1545295	1545295	p.S45F	c.?	Large intestine	Caecum	NS	Carcinoma	Adenocarcinoma	NS	20544848	-	Confirmed Somatic	Tumour Sample	Unknown	-
CTNNB1	ENST00000349496	1545307	1545307	p.S45F	c.?	Large intestine	Colon	Ascending	Carcinoma	Adenocarcinoma	NS	20544848	-	Confirmed Somatic	Tumour Sample	Unknown	-
CTNNB1	ENST00000349496	1545310	1545310	p.S45F	c.?	Large intestine	Colon	Transverse	Carcinoma	Adenocarcinoma	NS	20544848	-	Confirmed Somatic	Tumour Sample	Unknown	-
CTNNB1	ENST00000349496	1545311	1545311	p.S45F	c.?	Large intestine	Colon	Transverse	Carcinoma	Adenocarcinoma	NS	20544848	-	Confirmed Somatic	Tumour Sample	Unknown	-
CTNNB1	ENST00000349496	914171	914171	p.S45F	c.?	Large intestine	NS	NS	Carcinoma	Adenocarcinoma	NS	15674332	-	Previously Reported	Tumour Sample	Unknown	-
CTNNB1	ENST00000349496	914174	914174	p.S45F	c.?	Large intestine	NS	NS	Carcinoma	Adenocarcinoma	NS	15674332	-	Previously Reported	Tumour Sample	Unknown	-
CTNNB1	ENST00000349496	914175	914175	p.S45F	c.?	Large intestine	NS	NS	Carcinoma	Adenocarcinoma	NS	15674332	-	Previously Reported	Tumour Sample	Unknown	-
CTNNB1	ENST00000349496	914183	914183	p.S45F	c.?	Large intestine	NS	NS	Carcinoma	Adenocarcinoma	NS	15674332	-	Previously Reported	Tumour Sample	Unknown	-
CTNNB1	ENST00000349496	914186	914186	p.S45F	c.?	Large intestine	NS	NS	Carcinoma	Adenocarcinoma	NS	15674332	-	Previously Reported	Tumour Sample	Unknown	-
CTNNB1	ENST00000349496	1853728	1853728	p.S45F	c.?	Large intestine	NS	NS	Carcinoma	Adenocarcinoma	NS	23325582	-	Previously Reported	Tumour Sample	Unknown	-
CTNNB1	ENST00000349496	1853762	1853762	p.S45F	c.?	Large intestine	NS	NS	Carcinoma	Adenocarcinoma	NS	23325582	-	Previously Reported	Tumour Sample	Unknown	-
CTNNB1	ENST00000349496	1853904	1853904	p.S45F	c.?	Large intestine	NS	NS	Carcinoma	Adenocarcinoma	NS	23325582	-	Previously Reported	Tumour Sample	Unknown	-
CTNNB1	ENST00000349496	1949470	1949470	p.G69E	c.?	Large intestine	Colon	Sigmoid	Carcinoma	Adenocarcinoma	NS	23430953	-	Variant of unknown origin	Tumour Sample	Unknown	-
CTNNB1	ENST00000349496	1127077	1127077	p.V22I	c.64G>A	Liver	NS	NS	Other	Hepatoblastoma	NS	17962810	-	Confirmed Somatic	Tumour Sample	Unknown	3:41266067..41266067
CTNNB1	ENST00000349496	leg-19	868074	p.S23R	c.67A>C	Liver	NS	NS	Carcinoma	Hepatocellular carcinoma	NS	11375957	-	Confirmed Somatic	Tumour Sample	Unknown	3:41266070..41266070
CTNNB1	ENST00000349496	1073423	1073423	p.S23R	c.67A>C	Liver	NS	NS	Carcinoma	Hepatocellular carcinoma	NS	17187432	-	Confirmed Somatic	Tumour Sample	Unknown	3:41266070..41266070
CTNNB1	ENST00000349496	E30846	874004	p.Y30C	c.89A>G	Liver	NS	NS	Carcinoma	Hepatocellular carcinoma	NS	14999698	-	Confirmed Somatic	Tumour Sample	Unknown	3:41266092..41266092
CTNNB1	ENST00000349496	1189004	1189004	p.L31Q	c.92T>A	Liver	NS	NS	Carcinoma	Hepatocellular carcinoma	NS	19101982	-	Variant of unknown origin	Tumour Sample	Unknown	3:41266095..41266095
CTNNB1	ENST00000349496	HCC133T	1919189	p.L31P	c.92T>C	Liver	NS	NS	Carcinoma	NS	NS	-	323	Variant of unknown origin	Tumour Sample	Heterozygous	3:41266095..41266095
CTNNB1	ENST00000349496	NY222	1173755	p.D32Y	c.94G>T	Liver	NS	NS	Carcinoma	Hepatocellular carcinoma	NS	18701503	-	Confirmed Somatic	Tumour Sample	Heterozygous	3:41266097..41266097
CTNNB1	ENST00000349496	RK022_C01	1918817	p.D32Y	c.94G>T	Liver	NS	NS	Carcinoma	NS	NS	-	322	Previously Reported	Tumour Sample	Heterozygous	3:41266097..41266097
CTNNB1	ENST00000349496	RK062_C01	1918848	p.D32Y	c.94G>T	Liver	NS	NS	Carcinoma	NS	NS	-	322	Previously Reported	Tumour Sample	Heterozygous	3:41266097..41266097
CTNNB1	ENST00000349496	leg-2	868057	p.D32Y	c.94G>T	Liver	NS	NS	Carcinoma	Hepatocellular carcinoma	NS	11375957	-	Confirmed Somatic	Tumour Sample	Unknown	3:41266097..41266097
CTNNB1	ENST00000349496	cos-2	869163	p.D32Y	c.94G>T	Liver	NS	NS	Carcinoma	Hepatocellular carcinoma	NS	9671767	-	Confirmed Somatic	Tumour Sample	Unknown	3:41266097..41266097
CTNNB1	ENST00000349496	E4729	869196	p.D32Y	c.94G>T	Liver	NS	NS	Carcinoma	Hepatocellular carcinoma	NS	9635572	-	Confirmed Somatic	Tumour Sample	Unknown	3:41266097..41266097
CTNNB1	ENST00000349496	E4730	869197	p.D32Y	c.94G>T	Liver	NS	NS	Carcinoma	Hepatocellular carcinoma	NS	9635572	-	Confirmed Somatic	Tumour Sample	Unknown	3:41266097..41266097
CTNNB1	ENST00000349496	koc-1	869268	p.D32Y	c.94G>T	Liver	NS	NS	Other	Hepatoblastoma	NS	9927029	-	Confirmed Somatic	Tumour Sample	Unknown	3:41266097..41266097
CTNNB1	ENST00000349496	koc-2	869269	p.D32Y	c.94G>T	Liver	NS	NS	Other	Hepatoblastoma	NS	9927029	-	Confirmed Somatic	Tumour Sample	Unknown	3:41266097..41266097
CTNNB1	ENST00000349496	E2940	872898	p.D32Y	c.94G>T	Liver	NS	NS	Carcinoma	Hepatocellular carcinoma	NS	10595907	-	Confirmed Somatic	Tumour Sample	Unknown	3:41266097..41266097
CTNNB1	ENST00000349496	ter-12	873052	p.D32Y	c.94G>T	Liver	NS	NS	Carcinoma	NS	NS	10597262	-	Confirmed Somatic	Tumour Sample	Unknown	3:41266097..41266097
CTNNB1	ENST00000349496	HCC211T	1566805	p.D32Y	c.94G>T	Liver	NS	NS	Carcinoma	Hepatocellular carcinoma	NS	21822264	352	Confirmed Somatic	Tumour Sample	Unknown	3:41266097..41266097
CTNNB1	ENST00000349496	hsu-4	871773	p.D32Y	c.94G>T	Liver	NS	NS	Carcinoma	Hepatocellular carcinoma	NS	10980116	-	Previously Reported	Tumour Sample	Unknown	3:41266097..41266097
CTNNB1	ENST00000349496	hsu-5	871774	p.D32Y	c.94G>T	Liver	NS	NS	Carcinoma	Hepatocellular carcinoma	NS	10980116	-	Previously Reported	Tumour Sample	Unknown	3:41266097..41266097
CTNNB1	ENST00000349496	hsu-31	871800	p.D32Y	c.94G>T	Liver	NS	NS	Carcinoma	Hepatocellular carcinoma	NS	10980116	-	Previously Reported	Tumour Sample	Unknown	3:41266097..41266097
CTNNB1	ENST00000349496	hsu-32	871801	p.D32Y	c.94G>T	Liver	NS	NS	Carcinoma	Hepatocellular carcinoma	NS	10980116	-	Previously Reported	Tumour Sample	Unknown	3:41266097..41266097
CTNNB1	ENST00000349496	hsu-33	871802	p.D32Y	c.94G>T	Liver	NS	NS	Carcinoma	Hepatocellular carcinoma	NS	10980116	-	Previously Reported	Tumour Sample	Unknown	3:41266097..41266097
CTNNB1	ENST00000349496	hsu-34	871803	p.D32Y	c.94G>T	Liver	NS	NS	Carcinoma	Hepatocellular carcinoma	NS	10980116	-	Previously Reported	Tumour Sample	Unknown	3:41266097..41266097
CTNNB1	ENST00000349496	E8176	877485	p.D32Y	c.94G>T	Liver	NS	NS	Carcinoma	Hepatocellular carcinoma	NS	11429783	-	Previously Reported	Tumour Sample	Unknown	3:41266097..41266097
CTNNB1	ENST00000349496	1126556	1126556	p.D32Y	c.94G>T	Liver	NS	NS	Carcinoma	Hepatocellular carcinoma	NS	17531558	-	Previously Reported	Unknown	Unknown	3:41266097..41266097
CTNNB1	ENST00000349496	1127628	1127628	p.D32Y	c.94G>T	Liver	NS	NS	Carcinoma	Hepatocellular carcinoma	NS	18467159	-	Previously Reported	Tumour Sample	Unknown	3:41266097..41266097
CTNNB1	ENST00000349496	1127629	1127629	p.D32Y	c.94G>T	Liver	NS	NS	Carcinoma	Hepatocellular carcinoma	NS	18467159	-	Previously Reported	Tumour Sample	Unknown	3:41266097..41266097
CTNNB1	ENST00000349496	1173852	1173852	p.D32Y	c.94G>T	Liver	NS	NS	Other	Hepatoblastoma	NS	16937357	-	Previously Reported	Unknown	Unknown	3:41266097..41266097
CTNNB1	ENST00000349496	1173855	1173855	p.D32Y	c.94G>T	Liver	NS	NS	Other	Hepatoblastoma	NS	16937357	-	Previously Reported	Unknown	Unknown	3:41266097..41266097
CTNNB1	ENST00000349496	1173867	1173867	p.D32Y	c.94G>T	Liver	NS	NS	Other	Hepatoblastoma	NS	16937357	-	Previously Reported	Unknown	Unknown	3:41266097..41266097
CTNNB1	ENST00000349496	1173870	1173870	p.D32Y	c.94G>T	Liver	NS	NS	Other	Hepatoblastoma	NS	16937357	-	Previously Reported	Unknown	Unknown	3:41266097..41266097
CTNNB1	ENST00000349496	1466567	1466567	p.D32H	c.94G>C	Liver	NS	NS	Carcinoma	Hepatocellular carcinoma	NS	20963515	-	Confirmed Somatic	Tumour Sample	Heterozygous	3:41266097..41266097
CTNNB1	ENST00000349496	BN04T	1919135	p.D32H	c.94G>C	Liver	NS	NS	Carcinoma	NS	NS	-	323	Previously Reported	Tumour Sample	Heterozygous	3:41266097..41266097
CTNNB1	ENST00000349496	1466572	1466572	p.D32H	c.94G>C	Liver	NS	NS	Carcinoma	Hepatocellular carcinoma	NS	20963515	-	Confirmed Somatic	Tumour Sample	Homozygous	3:41266097..41266097
CTNNB1	ENST00000349496	E13986	878300	p.D32H	c.94G>C	Liver	NS	NS	Carcinoma	Hepatocellular carcinoma	NS	12375019	-	Confirmed Somatic	Tumour Sample	Unknown	3:41266097..41266097
CTNNB1	ENST00000349496	HCC15T	1566735	p.D32H	c.94G>C	Liver	NS	NS	Carcinoma	Hepatocellular carcinoma	NS	21822264	352	Confirmed Somatic	Tumour Sample	Unknown	3:41266097..41266097
CTNNB1	ENST00000349496	1127605	1127605	p.D32H	c.94G>C	Liver	NS	NS	Carcinoma	Hepatocellular carcinoma	NS	18467159	-	Previously Reported	Tumour Sample	Unknown	3:41266097..41266097
CTNNB1	ENST00000349496	NY331	1173744	p.D32N	c.94G>A	Liver	NS	NS	Carcinoma	Hepatocellular carcinoma	NS	18701503	-	Confirmed Somatic	Tumour Sample	Heterozygous	3:41266097..41266097
CTNNB1	ENST00000349496	B84	1173751	p.D32N	c.94G>A	Liver	NS	NS	Carcinoma	Hepatocellular carcinoma	NS	18701503	-	Confirmed Somatic	Tumour Sample	Heterozygous	3:41266097..41266097
CTNNB1	ENST00000349496	NY206	1173803	p.D32N	c.94G>A	Liver	NS	NS	Carcinoma	Hepatocellular carcinoma	NS	18701503	-	Confirmed Somatic	Tumour Sample	Heterozygous	3:41266097..41266097
CTNNB1	ENST00000349496	RK027_C01	1918822	p.D32N	c.94G>A	Liver	NS	NS	Carcinoma	NS	NS	-	322	Previously Reported	Tumour Sample	Heterozygous	3:41266097..41266097
CTNNB1	ENST00000349496	HCC53T	1919213	p.D32N	c.94G>A	Liver	NS	NS	Carcinoma	NS	NS	-	323	Previously Reported	Tumour Sample	Heterozygous	3:41266097..41266097
CTNNB1	ENST00000349496	E4726	869193	p.D32N	c.94G>A	Liver	NS	NS	Carcinoma	Hepatocellular carcinoma	NS	9635572	-	Confirmed Somatic	Tumour Sample	Unknown	3:41266097..41266097
CTNNB1	ENST00000349496	E4727	869194	p.D32N	c.94G>A	Liver	NS	NS	Carcinoma	Hepatocellular carcinoma	NS	9635572	-	Confirmed Somatic	Tumour Sample	Unknown	3:41266097..41266097
CTNNB1	ENST00000349496	E4728	869195	p.D32N	c.94G>A	Liver	NS	NS	Carcinoma	Hepatocellular carcinoma	NS	9635572	-	Confirmed Somatic	Tumour Sample	Unknown	3:41266097..41266097
CTNNB1	ENST00000349496	kon-38	872838	p.D32N	c.94G>A	Liver	NS	NS	Carcinoma	Hepatocellular carcinoma	NS	10665646	-	Confirmed Somatic	Tumour Sample	Unknown	3:41266097..41266097
CTNNB1	ENST00000349496	E2947	872905	p.D32N	c.94G>A	Liver	NS	NS	Carcinoma	Hepatocellular carcinoma	NS	10595907	-	Confirmed Somatic	Tumour Sample	Unknown	3:41266097..41266097
CTNNB1	ENST00000349496	E37354	874771	p.D32N	c.94G>A	Liver	NS	NS	Carcinoma	Hepatocellular carcinoma	NS	12845670	-	Confirmed Somatic	Tumour Sample	Unknown	3:41266097..41266097
CTNNB1	ENST00000349496	E37359	874776	p.D32N	c.94G>A	Liver	NS	NS	Carcinoma	Hepatocellular carcinoma	NS	12845670	-	Confirmed Somatic	Tumour Sample	Unknown	3:41266097..41266097
CTNNB1	ENST00000349496	hsu-1	871770	p.D32N	c.94G>A	Liver	NS	NS	Carcinoma	Hepatocellular carcinoma	NS	10980116	-	Previously Reported	Tumour Sample	Unknown	3:41266097..41266097
CTNNB1	ENST00000349496	hsu-2	871771	p.D32N	c.94G>A	Liver	NS	NS	Carcinoma	Hepatocellular carcinoma	NS	10980116	-	Previously Reported	Tumour Sample	Unknown	3:41266097..41266097
CTNNB1	ENST00000349496	hsu-3	871772	p.D32N	c.94G>A	Liver	NS	NS	Carcinoma	Hepatocellular carcinoma	NS	10980116	-	Previously Reported	Tumour Sample	Unknown	3:41266097..41266097
CTNNB1	ENST00000349496	HB6	872209	p.D32N	c.94G>A	Liver	NS	NS	Other	Hepatoblastoma	NS	10698519	-	Previously Reported	Tumour Sample	Unknown	3:41266097..41266097
CTNNB1	ENST00000349496	1127626	1127626	p.D32N	c.94G>A	Liver	NS	NS	Carcinoma	Hepatocellular carcinoma	NS	18467159	-	Previously Reported	Tumour Sample	Unknown	3:41266097..41266097
CTNNB1	ENST00000349496	1127627	1127627	p.D32N	c.94G>A	Liver	NS	NS	Carcinoma	Hepatocellular carcinoma	NS	18467159	-	Previously Reported	Tumour Sample	Unknown	3:41266097..41266097
CTNNB1	ENST00000349496	B70	1173802	p.D32G	c.95A>G	Liver	NS	NS	Carcinoma	Hepatocellular carcinoma	NS	18701503	-	Confirmed Somatic	Tumour Sample	Heterozygous	3:41266098..41266098
CTNNB1	ENST00000349496	M90	1173804	p.D32G	c.95A>G	Liver	NS	NS	Carcinoma	Hepatocellular carcinoma	NS	18701503	-	Confirmed Somatic	Tumour Sample	Heterozygous	3:41266098..41266098
CTNNB1	ENST00000349496	B25	1173814	p.D32G	c.95A>G	Liver	NS	NS	Carcinoma	Hepatocellular carcinoma	NS	18701503	-	Confirmed Somatic	Tumour Sample	Heterozygous	3:41266098..41266098
CTNNB1	ENST00000349496	RK170_C01	1918895	p.D32G	c.95A>G	Liver	NS	NS	Carcinoma	NS	NS	-	322	Previously Reported	Tumour Sample	Heterozygous	3:41266098..41266098
CTNNB1	ENST00000349496	BN06T	1919137	p.D32G	c.95A>G	Liver	NS	NS	Carcinoma	NS	NS	-	323	Previously Reported	Tumour Sample	Heterozygous	3:41266098..41266098
CTNNB1	ENST00000349496	HCC128T	1919185	p.D32G	c.95A>G	Liver	NS	NS	Carcinoma	NS	NS	-	323	Previously Reported	Tumour Sample	Heterozygous	3:41266098..41266098
CTNNB1	ENST00000349496	CHC433T	1652981	p.D32G	c.95A>G	Liver	NS	NS	Carcinoma	Hepatocellular carcinoma	NS	-	381	Previously Reported	Tumour Sample	Homozygous	3:41266098..41266098
CTNNB1	ENST00000349496	leg-1	868056	p.D32G	c.95A>G	Liver	NS	NS	Carcinoma	Hepatocellular carcinoma	NS	11375957	-	Confirmed Somatic	Tumour Sample	Unknown	3:41266098..41266098
CTNNB1	ENST00000349496	E6009	870293	p.D32G	c.95A>G	Liver	NS	NS	Other	Hepatoblastoma	NS	11276007	-	Confirmed Somatic	Tumour Sample	Unknown	3:41266098..41266098
CTNNB1	ENST00000349496	ter-1	873041	p.D32G	c.95A>G	Liver	NS	NS	Carcinoma	NS	NS	10597262	-	Confirmed Somatic	Tumour Sample	Unknown	3:41266098..41266098
CTNNB1	ENST00000349496	E37352	874769	p.D32G	c.95A>G	Liver	NS	NS	Carcinoma	Hepatocellular carcinoma	NS	12845670	-	Confirmed Somatic	Tumour Sample	Unknown	3:41266098..41266098
CTNNB1	ENST00000349496	E37356	874773	p.D32G	c.95A>G	Liver	NS	NS	Carcinoma	Hepatocellular carcinoma	NS	12845670	-	Confirmed Somatic	Tumour Sample	Unknown	3:41266098..41266098
CTNNB1	ENST00000349496	E7223	876637	p.D32G	c.95A>G	Liver	NS	NS	Other	Hepatoblastoma	NS	11309340	-	Confirmed Somatic	Tumour Sample	Unknown	3:41266098..41266098
CTNNB1	ENST00000349496	HCC-14	878047	p.D32G	c.95A>G	Liver	NS	NS	Carcinoma	Hepatocellular carcinoma	NS	12101426	-	Confirmed Somatic	Tumour Sample	Unknown	3:41266098..41266098
CTNNB1	ENST00000349496	1073419	1073419	p.D32G	c.95A>G	Liver	NS	NS	Carcinoma	Hepatocellular carcinoma	NS	17187432	-	Confirmed Somatic	Tumour Sample	Unknown	3:41266098..41266098
CTNNB1	ENST00000349496	1073421	1073421	p.D32G	c.95A>G	Liver	NS	NS	Carcinoma	Hepatocellular carcinoma	NS	17187432	-	Confirmed Somatic	Tumour Sample	Unknown	3:41266098..41266098
CTNNB1	ENST00000349496	1127062	1127062	p.D32G	c.95A>G	Liver	NS	NS	Other	Hepatoblastoma	NS	17962810	-	Confirmed Somatic	Tumour Sample	Unknown	3:41266098..41266098
CTNNB1	ENST00000349496	1127070	1127070	p.D32G	c.95A>G	Liver	NS	NS	Other	Hepatoblastoma	NS	17962810	-	Confirmed Somatic	Tumour Sample	Unknown	3:41266098..41266098
CTNNB1	ENST00000349496	HCC08T	1566727	p.D32G	c.95A>G	Liver	NS	NS	Carcinoma	Hepatocellular carcinoma	NS	21822264	352	Confirmed Somatic	Tumour Sample	Unknown	3:41266098..41266098
CTNNB1	ENST00000349496	HCC05T	1566733	p.D32G	c.95A>G	Liver	NS	NS	Carcinoma	Hepatocellular carcinoma	NS	21822264	352	Confirmed Somatic	Tumour Sample	Unknown	3:41266098..41266098
CTNNB1	ENST00000349496	CHC028T	1713715	p.D32G	c.95A>G	Liver	NS	NS	Carcinoma	Hepatocellular carcinoma	NS	22561517	396	Confirmed Somatic	Tumour Sample	Unknown	3:41266098..41266098
CTNNB1	ENST00000349496	hsu-6	871775	p.D32G	c.95A>G	Liver	NS	NS	Carcinoma	Hepatocellular carcinoma	NS	10980116	-	Previously Reported	Tumour Sample	Unknown	3:41266098..41266098
CTNNB1	ENST00000349496	HB8	872211	p.D32G	c.95A>G	Liver	NS	NS	Other	Hepatoblastoma	NS	10698519	-	Previously Reported	Tumour Sample	Unknown	3:41266098..41266098
CTNNB1	ENST00000349496	E2946	872904	p.D32G	c.95A>G	Liver	NS	NS	Carcinoma	Hepatocellular carcinoma	NS	10595907	-	Previously Reported	Tumour Sample	Unknown	3:41266098..41266098
CTNNB1	ENST00000349496	1126557	1126557	p.D32G	c.95A>G	Liver	NS	NS	Carcinoma	Hepatocellular carcinoma	NS	17531558	-	Previously Reported	Unknown	Unknown	3:41266098..41266098
CTNNB1	ENST00000349496	1189010	1189010	p.D32G	c.95A>G	Liver	NS	NS	Carcinoma	Hepatocellular carcinoma	NS	19101982	-	Previously Reported	Tumour Sample	Unknown	3:41266098..41266098
CTNNB1	ENST00000349496	1550278	1550278	p.D32G	c.95A>G	Liver	NS	NS	Carcinoma	Hepatocellular carcinoma	NS	21457159	-	Previously Reported	Tumour Sample	Unknown	3:41266098..41266098
CTNNB1	ENST00000349496	1550281	1550281	p.D32G	c.95A>G	Liver	NS	NS	Carcinoma	Hepatocellular carcinoma	NS	21457159	-	Previously Reported	Tumour Sample	Unknown	3:41266098..41266098
CTNNB1	ENST00000349496	1550291	1550291	p.D32G	c.95A>G	Liver	NS	NS	Carcinoma	Hepatocellular carcinoma	NS	21457159	-	Previously Reported	Tumour Sample	Unknown	3:41266098..41266098
CTNNB1	ENST00000349496	CHC433T	1713814	p.D32G	c.95A>G	Liver	NS	NS	Carcinoma	Hepatocellular carcinoma	NS	22561517	396	Previously Reported	Tumour Sample	Unknown	3:41266098..41266098
CTNNB1	ENST00000349496	kon-38	872838	p.D32A	c.95A>C	Liver	NS	NS	Carcinoma	Hepatocellular carcinoma	NS	10665646	-	Confirmed Somatic	Tumour Sample	Homozygous	3:41266098..41266098
CTNNB1	ENST00000349496	leg-19	868074	p.D32A	c.95A>C	Liver	NS	NS	Carcinoma	Hepatocellular carcinoma	NS	11375957	-	Confirmed Somatic	Tumour Sample	Unknown	3:41266098..41266098
CTNNB1	ENST00000349496	kon-24	872824	p.D32A	c.95A>C	Liver	NS	NS	Carcinoma	Hepatocellular carcinoma	NS	10665646	-	Confirmed Somatic	Tumour Sample	Unknown	3:41266098..41266098
CTNNB1	ENST00000349496	E2941	872899	p.D32A	c.95A>C	Liver	NS	NS	Carcinoma	Hepatocellular carcinoma	NS	10595907	-	Confirmed Somatic	Tumour Sample	Unknown	3:41266098..41266098
CTNNB1	ENST00000349496	nhi-10	873174	p.D32A	c.95A>C	Liver	NS	NS	Carcinoma	Hepatocellular carcinoma	NS	10487827	-	Confirmed Somatic	Tumour Sample	Unknown	3:41266098..41266098
CTNNB1	ENST00000349496	CHC1069T	1713740	p.D32A	c.95A>C	Liver	NS	NS	Carcinoma	Hepatocellular carcinoma	NS	22561517	396	Confirmed Somatic	Tumour Sample	Unknown	3:41266098..41266098
CTNNB1	ENST00000349496	E7158	876572	p.D32A	c.95A>C	Liver	NS	NS	Other	Hepatoblastoma	NS	11666046	-	Previously Reported	Tumour Sample	Unknown	3:41266098..41266098
CTNNB1	ENST00000349496	cos-1	869162	p.D32V	c.95A>T	Liver	NS	NS	Carcinoma	Hepatocellular carcinoma	NS	9671767	-	Confirmed Somatic	Tumour Sample	Heterozygous	3:41266098..41266098
CTNNB1	ENST00000349496	M88	1173741	p.D32V	c.95A>T	Liver	NS	NS	Carcinoma	Hepatocellular carcinoma	NS	18701503	-	Confirmed Somatic	Tumour Sample	Heterozygous	3:41266098..41266098
CTNNB1	ENST00000349496	1492244	1492244	p.D32V	c.95A>T	Liver	NS	NS	Other	Hepatoblastoma	NS	21237236	-	Previously Reported	Tumour Sample	Heterozygous	3:41266098..41266098
CTNNB1	ENST00000349496	HCC119T	1919179	p.D32V	c.95A>T	Liver	NS	NS	Carcinoma	NS	NS	-	323	Previously Reported	Tumour Sample	Heterozygous	3:41266098..41266098
CTNNB1	ENST00000349496	CHC1041T	1652962	p.D32V	c.95A>T	Liver	NS	NS	Carcinoma	Hepatocellular carcinoma	NS	-	381	Previously Reported	Tumour Sample	Homozygous	3:41266098..41266098
CTNNB1	ENST00000349496	ter-14	873054	p.D32V	c.95A>T	Liver	NS	NS	Carcinoma	NS	NS	10597262	-	Confirmed Somatic	Tumour Sample	Unknown	3:41266098..41266098
CTNNB1	ENST00000349496	HCC212T	1566812	p.D32V	c.95A>T	Liver	NS	NS	Carcinoma	Hepatocellular carcinoma	NS	21822264	352	Confirmed Somatic	Tumour Sample	Unknown	3:41266098..41266098
CTNNB1	ENST00000349496	1127606	1127606	p.D32V	c.95A>T	Liver	NS	NS	Carcinoma	Hepatocellular carcinoma	NS	18467159	-	Previously Reported	Tumour Sample	Unknown	3:41266098..41266098
CTNNB1	ENST00000349496	1127625	1127625	p.D32V	c.95A>T	Liver	NS	NS	Carcinoma	Hepatocellular carcinoma	NS	18467159	-	Previously Reported	Tumour Sample	Unknown	3:41266098..41266098
CTNNB1	ENST00000349496	1189003	1189003	p.D32V	c.95A>T	Liver	NS	NS	Carcinoma	Hepatocellular carcinoma	NS	19101982	-	Previously Reported	Tumour Sample	Unknown	3:41266098..41266098
CTNNB1	ENST00000349496	CHC1041T	1713731	p.D32V	c.95A>T	Liver	NS	NS	Carcinoma	Hepatocellular carcinoma	NS	22561517	396	Previously Reported	Tumour Sample	Unknown	3:41266098..41266098
CTNNB1	ENST00000349496	NY208	1173742	p.S33P	c.97T>C	Liver	NS	NS	Carcinoma	Hepatocellular carcinoma	NS	18701503	-	Confirmed Somatic	Tumour Sample	Heterozygous	3:41266100..41266100
CTNNB1	ENST00000349496	HCC1T	1566773	p.S33P	c.97T>C	Liver	NS	NS	Carcinoma	Hepatocellular carcinoma	NS	-	323	Previously Reported	Tumour Sample	Heterozygous	3:41266100..41266100
CTNNB1	ENST00000349496	HCC133T	1919189	p.S33P	c.97T>C	Liver	NS	NS	Carcinoma	NS	NS	-	323	Previously Reported	Tumour Sample	Heterozygous	3:41266100..41266100
CTNNB1	ENST00000349496	HCC57T	1919217	p.S33P	c.97T>C	Liver	NS	NS	Carcinoma	NS	NS	-	323	Previously Reported	Tumour Sample	Heterozygous	3:41266100..41266100
CTNNB1	ENST00000349496	HCC7T	1919238	p.S33P	c.97T>C	Liver	NS	NS	Carcinoma	NS	NS	-	323	Previously Reported	Tumour Sample	Heterozygous	3:41266100..41266100
CTNNB1	ENST00000349496	CHC051T	1652960	p.S33P	c.97T>C	Liver	NS	NS	Carcinoma	Hepatocellular carcinoma	NS	-	381	Previously Reported	Tumour Sample	Homozygous	3:41266100..41266100
CTNNB1	ENST00000349496	E4731	869198	p.S33P	c.97T>C	Liver	NS	NS	Carcinoma	Hepatocellular carcinoma	NS	9635572	-	Confirmed Somatic	Tumour Sample	Unknown	3:41266100..41266100
CTNNB1	ENST00000349496	nhi-3	873167	p.S33P	c.97T>C	Liver	NS	NS	Carcinoma	Hepatocellular carcinoma	NS	10487827	-	Confirmed Somatic	Tumour Sample	Unknown	3:41266100..41266100
CTNNB1	ENST00000349496	E34877	874346	p.S33P	c.97T>C	Liver	NS	NS	Other	Hepatoblastoma	NS	14692643	-	Confirmed Somatic	Tumour Sample	Unknown	3:41266100..41266100
CTNNB1	ENST00000349496	E7224	876638	p.S33P	c.97T>C	Liver	NS	NS	Other	Hepatoblastoma	NS	11309340	-	Confirmed Somatic	Tumour Sample	Unknown	3:41266100..41266100
CTNNB1	ENST00000349496	E7225	876639	p.S33P	c.97T>C	Liver	NS	NS	Other	Hepatoblastoma	NS	11309340	-	Confirmed Somatic	Tumour Sample	Unknown	3:41266100..41266100
CTNNB1	ENST00000349496	E7611	876967	p.S33P	c.97T>C	Liver	NS	NS	Carcinoma	Hepatocellular carcinoma	NS	11551833	-	Confirmed Somatic	Tumour Sample	Unknown	3:41266100..41266100
CTNNB1	ENST00000349496	E13987	878301	p.S33P	c.97T>C	Liver	NS	NS	Carcinoma	Hepatocellular carcinoma	NS	12375019	-	Confirmed Somatic	Tumour Sample	Unknown	3:41266100..41266100
CTNNB1	ENST00000349496	E13988	878302	p.S33P	c.97T>C	Liver	NS	NS	Carcinoma	Hepatocellular carcinoma	NS	12375019	-	Confirmed Somatic	Tumour Sample	Unknown	3:41266100..41266100
CTNNB1	ENST00000349496	1073408	1073408	p.S33P	c.97T>C	Liver	NS	NS	Carcinoma	Hepatocellular carcinoma	NS	17187432	-	Confirmed Somatic	Tumour Sample	Unknown	3:41266100..41266100
CTNNB1	ENST00000349496	1073430	1073430	p.S33P	c.97T>C	Liver	NS	NS	Carcinoma	Hepatocellular carcinoma	NS	17187432	-	Confirmed Somatic	Tumour Sample	Unknown	3:41266100..41266100
CTNNB1	ENST00000349496	CHC1146T	1713741	p.S33P	c.97T>C	Liver	NS	NS	Carcinoma	Hepatocellular carcinoma	NS	22561517	396	Confirmed Somatic	Tumour Sample	Unknown	3:41266100..41266100
CTNNB1	ENST00000349496	CHC335T	1713805	p.S33P	c.97T>C	Liver	NS	NS	Carcinoma	Hepatocellular carcinoma	NS	22561517	396	Confirmed Somatic	Tumour Sample	Unknown	3:41266100..41266100
CTNNB1	ENST00000349496	hsu-9	871778	p.S33P	c.97T>C	Liver	NS	NS	Carcinoma	Hepatocellular carcinoma	NS	10980116	-	Previously Reported	Tumour Sample	Unknown	3:41266100..41266100
CTNNB1	ENST00000349496	1127630	1127630	p.S33P	c.97T>C	Liver	NS	NS	Carcinoma	Hepatocellular carcinoma	NS	18467159	-	Previously Reported	Tumour Sample	Unknown	3:41266100..41266100
CTNNB1	ENST00000349496	1130542	1130542	p.S33P	c.97T>C	Liver	NS	NS	Carcinoma	Hepatocellular carcinoma	NS	17510384	-	Previously Reported	Tumour Sample	Unknown	3:41266100..41266100
CTNNB1	ENST00000349496	CHC051T	1713723	p.S33P	c.97T>C	Liver	NS	NS	Carcinoma	Hepatocellular carcinoma	NS	22561517	396	Previously Reported	Tumour Sample	Unknown	3:41266100..41266100
CTNNB1	ENST00000349496	HCC68T	1919226	p.S33A	c.97T>G	Liver	NS	NS	Carcinoma	NS	NS	-	323	Previously Reported	Tumour Sample	Heterozygous	3:41266100..41266100
CTNNB1	ENST00000349496	hsu-10	871779	p.S33A	c.97T>G	Liver	NS	NS	Carcinoma	Hepatocellular carcinoma	NS	10980116	-	Previously Reported	Tumour Sample	Unknown	3:41266100..41266100
CTNNB1	ENST00000349496	leg-4	868059	p.S33L	c.97_98TC>CT	Liver	NS	NS	Carcinoma	Hepatocellular carcinoma	NS	11375957	-	Confirmed Somatic	Tumour Sample	Unknown	3:41266100..41266101
CTNNB1	ENST00000349496	1073406	1073406	p.S33L	c.97_98TC>CT	Liver	NS	NS	Carcinoma	Hepatocellular carcinoma	NS	17187432	-	Previously Reported	Tumour Sample	Unknown	3:41266100..41266101
CTNNB1	ENST00000349496	E6010	870294	p.S33N	c.97_98TC>AA	Liver	NS	NS	Other	Hepatoblastoma	NS	11276007	-	Confirmed Somatic	Tumour Sample	Unknown	3:41266100..41266101
CTNNB1	ENST00000349496	B76	1173747	p.S33F	c.98C>T	Liver	NS	NS	Carcinoma	Hepatocellular carcinoma	NS	18701503	-	Confirmed Somatic	Tumour Sample	Heterozygous	3:41266101..41266101
CTNNB1	ENST00000349496	M94	1173805	p.S33F	c.98C>T	Liver	NS	NS	Carcinoma	Hepatocellular carcinoma	NS	18701503	-	Confirmed Somatic	Tumour Sample	Heterozygous	3:41266101..41266101
CTNNB1	ENST00000349496	HCC40T	1919208	p.S33F	c.98C>T	Liver	NS	NS	Carcinoma	NS	NS	-	323	Previously Reported	Tumour Sample	Heterozygous	3:41266101..41266101
CTNNB1	ENST00000349496	leg-3	868058	p.S33F	c.98C>T	Liver	NS	NS	Carcinoma	Hepatocellular carcinoma	NS	11375957	-	Confirmed Somatic	Tumour Sample	Unknown	3:41266101..41266101
CTNNB1	ENST00000349496	ter-7	873047	p.S33F	c.98C>T	Liver	NS	NS	Carcinoma	NS	NS	10597262	-	Confirmed Somatic	Tumour Sample	Unknown	3:41266101..41266101
CTNNB1	ENST00000349496	ter-9	873049	p.S33F	c.98C>T	Liver	NS	NS	Carcinoma	NS	NS	10597262	-	Confirmed Somatic	Tumour Sample	Unknown	3:41266101..41266101
CTNNB1	ENST00000349496	E37355	874772	p.S33F	c.98C>T	Liver	NS	NS	Carcinoma	Hepatocellular carcinoma	NS	12845670	-	Confirmed Somatic	Tumour Sample	Unknown	3:41266101..41266101
CTNNB1	ENST00000349496	E37361	874778	p.S33F	c.98C>T	Liver	NS	NS	Carcinoma	Hepatocellular carcinoma	NS	12845670	-	Confirmed Somatic	Tumour Sample	Unknown	3:41266101..41266101
CTNNB1	ENST00000349496	HB-11	878135	p.S33F	c.98C>T	Liver	NS	NS	Other	Hepatoblastoma	NS	12101426	-	Confirmed Somatic	Tumour Sample	Unknown	3:41266101..41266101
CTNNB1	ENST00000349496	1073412	1073412	p.S33F	c.98C>T	Liver	NS	NS	Carcinoma	Hepatocellular carcinoma	NS	17187432	-	Confirmed Somatic	Tumour Sample	Unknown	3:41266101..41266101
CTNNB1	ENST00000349496	HCC567T	1566797	p.S33F	c.98C>T	Liver	NS	NS	Carcinoma	Hepatocellular carcinoma	NS	21822264	352	Confirmed Somatic	Tumour Sample	Unknown	3:41266101..41266101
CTNNB1	ENST00000349496	CHC130T	1713755	p.S33F	c.98C>T	Liver	NS	NS	Carcinoma	Hepatocellular carcinoma	NS	22561517	396	Confirmed Somatic	Tumour Sample	Unknown	3:41266101..41266101
CTNNB1	ENST00000349496	1127632	1127632	p.S33F	c.98C>T	Liver	NS	NS	Carcinoma	Hepatocellular carcinoma	NS	18467159	-	Previously Reported	Tumour Sample	Unknown	3:41266101..41266101
CTNNB1	ENST00000349496	1127633	1127633	p.S33F	c.98C>T	Liver	NS	NS	Carcinoma	Hepatocellular carcinoma	NS	18467159	-	Previously Reported	Tumour Sample	Unknown	3:41266101..41266101
CTNNB1	ENST00000349496	1130544	1130544	p.S33F	c.98C>T	Liver	NS	NS	Carcinoma	Hepatocellular carcinoma	NS	17510384	-	Previously Reported	Tumour Sample	Unknown	3:41266101..41266101
CTNNB1	ENST00000349496	RK148_C01	1918889	p.S33Y	c.98C>A	Liver	NS	NS	Carcinoma	NS	NS	-	322	Previously Reported	Tumour Sample	Heterozygous	3:41266101..41266101
CTNNB1	ENST00000349496	HCC107T	1919170	p.S33Y	c.98C>A	Liver	NS	NS	Carcinoma	NS	NS	-	323	Previously Reported	Tumour Sample	Heterozygous	3:41266101..41266101
CTNNB1	ENST00000349496	E2931	872889	p.S33Y	c.98C>A	Liver	NS	NS	Carcinoma	Hepatocellular carcinoma	NS	10595907	-	Confirmed Somatic	Tumour Sample	Unknown	3:41266101..41266101
CTNNB1	ENST00000349496	E37346	874763	p.S33Y	c.98C>A	Liver	NS	NS	Carcinoma	Hepatocellular carcinoma	NS	12845670	-	Confirmed Somatic	Tumour Sample	Unknown	3:41266101..41266101
CTNNB1	ENST00000349496	E37362	874779	p.S33Y	c.98C>A	Liver	NS	NS	Carcinoma	Hepatocellular carcinoma	NS	12845670	-	Confirmed Somatic	Tumour Sample	Unknown	3:41266101..41266101
CTNNB1	ENST00000349496	E37363	874780	p.S33Y	c.98C>A	Liver	NS	NS	Carcinoma	Hepatocellular carcinoma	NS	12845670	-	Confirmed Somatic	Tumour Sample	Unknown	3:41266101..41266101
CTNNB1	ENST00000349496	HCC-16	878048	p.S33Y	c.98C>A	Liver	NS	NS	Carcinoma	Hepatocellular carcinoma	NS	12101426	-	Confirmed Somatic	Tumour Sample	Unknown	3:41266101..41266101
CTNNB1	ENST00000349496	1042499	1042499	p.S33Y	c.98C>A	Liver	NS	NS	Other	Adenoma	NS	16496320	-	Confirmed Somatic	Tumour Sample	Unknown	3:41266101..41266101
CTNNB1	ENST00000349496	1073431	1073431	p.S33Y	c.98C>A	Liver	NS	NS	Carcinoma	Hepatocellular carcinoma	NS	17187432	-	Confirmed Somatic	Tumour Sample	Unknown	3:41266101..41266101
CTNNB1	ENST00000349496	E41303	864370	p.S33Y	c.98C>A	Liver	NS	NS	Carcinoma	Hepatocellular carcinoma	NS	15067328	-	Previously Reported	Tumour Sample	Unknown	3:41266101..41266101
CTNNB1	ENST00000349496	1173864	1173864	p.S33Y	c.98C>A	Liver	NS	NS	Other	Hepatoblastoma	NS	16937357	-	Previously Reported	Unknown	Unknown	3:41266101..41266101
CTNNB1	ENST00000349496	M11	1173761	p.S33C	c.98C>G	Liver	NS	NS	Carcinoma	Hepatocellular carcinoma	NS	18701503	-	Confirmed Somatic	Tumour Sample	Heterozygous	3:41266101..41266101
CTNNB1	ENST00000349496	HCC15T	1566735	p.S33C	c.98C>G	Liver	NS	NS	Carcinoma	Hepatocellular carcinoma	NS	-	323	Previously Reported	Tumour Sample	Heterozygous	3:41266101..41266101
CTNNB1	ENST00000349496	HCC19T	1566739	p.S33C	c.98C>G	Liver	NS	NS	Carcinoma	Hepatocellular carcinoma	NS	-	323	Previously Reported	Tumour Sample	Heterozygous	3:41266101..41266101
CTNNB1	ENST00000349496	RK032_C01	1918825	p.S33C	c.98C>G	Liver	NS	NS	Carcinoma	NS	NS	-	322	Previously Reported	Tumour Sample	Heterozygous	3:41266101..41266101
CTNNB1	ENST00000349496	HCC31T	1919199	p.S33C	c.98C>G	Liver	NS	NS	Carcinoma	NS	NS	-	323	Previously Reported	Tumour Sample	Heterozygous	3:41266101..41266101
CTNNB1	ENST00000349496	CHC429T	1652980	p.S33C	c.98C>G	Liver	NS	NS	Carcinoma	Hepatocellular carcinoma	NS	-	381	Previously Reported	Tumour Sample	Homozygous	3:41266101..41266101
CTNNB1	ENST00000349496	E5185	869595	p.S33C	c.98C>G	Liver	NS	NS	Carcinoma	Hepatocellular carcinoma	NS	11282485	-	Confirmed Somatic	Tumour Sample	Unknown	3:41266101..41266101
CTNNB1	ENST00000349496	fuj-2	869596	p.S33C	c.98C>G	Liver	NS	NS	Carcinoma	Hepatocellular carcinoma	NS	11282485	-	Confirmed Somatic	Tumour Sample	Unknown	3:41266101..41266101
CTNNB1	ENST00000349496	T57	871466	p.S33C	c.98C>G	Liver	NS	NS	Carcinoma	Hepatocellular carcinoma	NS	10700176	-	Confirmed Somatic	Tumour Sample	Unknown	3:41266101..41266101
CTNNB1	ENST00000349496	ter-3	873043	p.S33C	c.98C>G	Liver	NS	NS	Carcinoma	NS	NS	10597262	-	Confirmed Somatic	Tumour Sample	Unknown	3:41266101..41266101
CTNNB1	ENST00000349496	E37344	874761	p.S33C	c.98C>G	Liver	NS	NS	Carcinoma	Hepatocellular carcinoma	NS	12845670	-	Confirmed Somatic	Tumour Sample	Unknown	3:41266101..41266101
CTNNB1	ENST00000349496	E37357	874774	p.S33C	c.98C>G	Liver	NS	NS	Carcinoma	Hepatocellular carcinoma	NS	12845670	-	Confirmed Somatic	Tumour Sample	Unknown	3:41266101..41266101
CTNNB1	ENST00000349496	E37360	874777	p.S33C	c.98C>G	Liver	NS	NS	Carcinoma	Hepatocellular carcinoma	NS	12845670	-	Confirmed Somatic	Tumour Sample	Unknown	3:41266101..41266101
CTNNB1	ENST00000349496	CHC168	877717	p.S33C	c.98C>G	Liver	NS	NS	Carcinoma	Hepatocellular carcinoma	NS	11375957	-	Confirmed Somatic	Tumour Sample	Unknown	3:41266101..41266101
CTNNB1	ENST00000349496	HB-22	878142	p.S33C	c.98C>G	Liver	NS	NS	Other	Hepatoblastoma	NS	12101426	-	Confirmed Somatic	Tumour Sample	Unknown	3:41266101..41266101
CTNNB1	ENST00000349496	E13984	878298	p.S33C	c.98C>G	Liver	NS	NS	Carcinoma	Hepatocellular carcinoma	NS	12375019	-	Confirmed Somatic	Tumour Sample	Unknown	3:41266101..41266101
CTNNB1	ENST00000349496	315HCC	1041025	p.S33C	c.98C>G	Liver	NS	NS	Carcinoma	Hepatocellular carcinoma	NS	15288479	-	Confirmed Somatic	Tumour Sample	Unknown	3:41266101..41266101
CTNNB1	ENST00000349496	1073418	1073418	p.S33C	c.98C>G	Liver	NS	NS	Carcinoma	Hepatocellular carcinoma	NS	17187432	-	Confirmed Somatic	Tumour Sample	Unknown	3:41266101..41266101
CTNNB1	ENST00000349496	1073425	1073425	p.S33C	c.98C>G	Liver	NS	NS	Carcinoma	Hepatocellular carcinoma	NS	17187432	-	Confirmed Somatic	Tumour Sample	Unknown	3:41266101..41266101
CTNNB1	ENST00000349496	HCC219T	1566799	p.S33C	c.98C>G	Liver	NS	NS	Carcinoma	Hepatocellular carcinoma	NS	21822264	352	Confirmed Somatic	Tumour Sample	Unknown	3:41266101..41266101
CTNNB1	ENST00000349496	CHC168T	1713763	p.S33C	c.98C>G	Liver	NS	NS	Carcinoma	Hepatocellular carcinoma	NS	22561517	396	Confirmed Somatic	Tumour Sample	Unknown	3:41266101..41266101
CTNNB1	ENST00000349496	CHC399T	1713809	p.S33C	c.98C>G	Liver	NS	NS	Carcinoma	Hepatocellular carcinoma	NS	22561517	396	Confirmed Somatic	Tumour Sample	Unknown	3:41266101..41266101
CTNNB1	ENST00000349496	CHC798T	1713828	p.S33C	c.98C>G	Liver	NS	NS	Carcinoma	Hepatocellular carcinoma	NS	22561517	396	Confirmed Somatic	Tumour Sample	Unknown	3:41266101..41266101
CTNNB1	ENST00000349496	E41302	864369	p.S33C	c.98C>G	Liver	NS	NS	Carcinoma	Hepatocellular carcinoma	NS	15067328	-	Previously Reported	Tumour Sample	Unknown	3:41266101..41266101
CTNNB1	ENST00000349496	E41309	864376	p.S33C	c.98C>G	Liver	NS	NS	Carcinoma	Hepatocellular carcinoma	NS	15067328	-	Previously Reported	Tumour Sample	Unknown	3:41266101..41266101
CTNNB1	ENST00000349496	E41311	864378	p.S33C	c.98C>G	Liver	NS	NS	Carcinoma	Hepatocellular carcinoma	NS	15067328	-	Previously Reported	Tumour Sample	Unknown	3:41266101..41266101
CTNNB1	ENST00000349496	hsu-7	871776	p.S33C	c.98C>G	Liver	NS	NS	Carcinoma	Hepatocellular carcinoma	NS	10980116	-	Previously Reported	Tumour Sample	Unknown	3:41266101..41266101
CTNNB1	ENST00000349496	hsu-8	871777	p.S33C	c.98C>G	Liver	NS	NS	Carcinoma	Hepatocellular carcinoma	NS	10980116	-	Previously Reported	Tumour Sample	Unknown	3:41266101..41266101
CTNNB1	ENST00000349496	hsu-35	871804	p.S33C	c.98C>G	Liver	NS	NS	Carcinoma	Hepatocellular carcinoma	NS	10980116	-	Previously Reported	Tumour Sample	Unknown	3:41266101..41266101
CTNNB1	ENST00000349496	E8177	877486	p.S33C	c.98C>G	Liver	NS	NS	Carcinoma	Hepatocellular carcinoma	NS	11429783	-	Previously Reported	Tumour Sample	Unknown	3:41266101..41266101
CTNNB1	ENST00000349496	1127368	1127368	p.S33C	c.98C>G	Liver	NS	NS	Carcinoma	Hepatocellular carcinoma	NS	18282277	-	Previously Reported	Tumour Sample	Unknown	3:41266101..41266101
CTNNB1	ENST00000349496	1127607	1127607	p.S33C	c.98C>G	Liver	NS	NS	Carcinoma	Hepatocellular carcinoma	NS	18467159	-	Previously Reported	Tumour Sample	Unknown	3:41266101..41266101
CTNNB1	ENST00000349496	1127608	1127608	p.S33C	c.98C>G	Liver	NS	NS	Carcinoma	Hepatocellular carcinoma	NS	18467159	-	Previously Reported	Tumour Sample	Unknown	3:41266101..41266101
CTNNB1	ENST00000349496	1127609	1127609	p.S33C	c.98C>G	Liver	NS	NS	Carcinoma	Hepatocellular carcinoma	NS	18467159	-	Previously Reported	Tumour Sample	Unknown	3:41266101..41266101
CTNNB1	ENST00000349496	1127631	1127631	p.S33C	c.98C>G	Liver	NS	NS	Carcinoma	Hepatocellular carcinoma	NS	18467159	-	Previously Reported	Tumour Sample	Unknown	3:41266101..41266101
CTNNB1	ENST00000349496	1130538	1130538	p.S33C	c.98C>G	Liver	NS	NS	Carcinoma	Hepatocellular carcinoma	NS	17510384	-	Previously Reported	Tumour Sample	Unknown	3:41266101..41266101
CTNNB1	ENST00000349496	1189002	1189002	p.S33C	c.98C>G	Liver	NS	NS	Carcinoma	Hepatocellular carcinoma	NS	19101982	-	Previously Reported	Tumour Sample	Unknown	3:41266101..41266101
CTNNB1	ENST00000349496	1189008	1189008	p.S33C	c.98C>G	Liver	NS	NS	Carcinoma	Hepatocellular carcinoma	NS	19101982	-	Previously Reported	Tumour Sample	Unknown	3:41266101..41266101
CTNNB1	ENST00000349496	CHC429T	1713812	p.S33C	c.98C>G	Liver	NS	NS	Carcinoma	Hepatocellular carcinoma	NS	22561517	396	Previously Reported	Tumour Sample	Unknown	3:41266101..41266101
CTNNB1	ENST00000349496	RK007_C01	1918807	p.G34R	c.100G>C	Liver	NS	NS	Carcinoma	NS	NS	-	322	Previously Reported	Tumour Sample	Heterozygous	3:41266103..41266103
CTNNB1	ENST00000349496	HCC125T	1919184	p.G34R	c.100G>C	Liver	NS	NS	Carcinoma	NS	NS	-	323	Previously Reported	Tumour Sample	Heterozygous	3:41266103..41266103
CTNNB1	ENST00000349496	hsu-11	871780	p.G34R	c.100G>C	Liver	NS	NS	Carcinoma	Hepatocellular carcinoma	NS	10980116	-	Previously Reported	Tumour Sample	Unknown	3:41266103..41266103
CTNNB1	ENST00000349496	hsu-36	871805	p.G34R	c.100G>C	Liver	NS	NS	Carcinoma	Hepatocellular carcinoma	NS	10980116	-	Previously Reported	Tumour Sample	Unknown	3:41266103..41266103
CTNNB1	ENST00000349496	hsu-37	871806	p.G34R	c.100G>C	Liver	NS	NS	Carcinoma	Hepatocellular carcinoma	NS	10980116	-	Previously Reported	Tumour Sample	Unknown	3:41266103..41266103
CTNNB1	ENST00000349496	hsu-38	871807	p.G34R	c.100G>C	Liver	NS	NS	Carcinoma	Hepatocellular carcinoma	NS	10980116	-	Previously Reported	Tumour Sample	Unknown	3:41266103..41266103
CTNNB1	ENST00000349496	NY84	1173828	p.G34R	c.100G>A	Liver	NS	NS	Carcinoma	Hepatocellular carcinoma	NS	18701503	-	Confirmed Somatic	Tumour Sample	Heterozygous	3:41266103..41266103
CTNNB1	ENST00000349496	1333595	1333595	p.G34R	c.100G>A	Liver	NS	NS	Carcinoma	Hepatocellular carcinoma	NS	20347502	-	Previously Reported	Tumour Sample	Heterozygous	3:41266103..41266103
CTNNB1	ENST00000349496	1333596	1333596	p.G34R	c.100G>A	Liver	NS	NS	Carcinoma	Hepatocellular carcinoma	NS	20347502	-	Previously Reported	Tumour Sample	Heterozygous	3:41266103..41266103
CTNNB1	ENST00000349496	1492240	1492240	p.G34R	c.100G>A	Liver	NS	NS	Other	Hepatoblastoma	NS	21237236	-	Previously Reported	Tumour Sample	Heterozygous	3:41266103..41266103
CTNNB1	ENST00000349496	1492243	1492243	p.G34R	c.100G>A	Liver	NS	NS	Other	Hepatoblastoma	NS	21237236	-	Previously Reported	Tumour Sample	Heterozygous	3:41266103..41266103
CTNNB1	ENST00000349496	leg-5	868060	p.G34R	c.100G>A	Liver	NS	NS	Carcinoma	Hepatocellular carcinoma	NS	11375957	-	Confirmed Somatic	Tumour Sample	Unknown	3:41266103..41266103
CTNNB1	ENST00000349496	jen-1	872222	p.G34R	c.100G>A	Liver	NS	NS	Other	Hepatoblastoma	NS	10754205	-	Confirmed Somatic	Tumour Sample	Unknown	3:41266103..41266103
CTNNB1	ENST00000349496	jen-7	872228	p.G34R	c.100G>A	Liver	NS	NS	Other	Hepatoblastoma	NS	10754205	-	Confirmed Somatic	Tumour Sample	Unknown	3:41266103..41266103
CTNNB1	ENST00000349496	ter-11	873051	p.G34R	c.100G>A	Liver	NS	NS	Carcinoma	NS	NS	10597262	-	Confirmed Somatic	Tumour Sample	Unknown	3:41266103..41266103
CTNNB1	ENST00000349496	E37348	874765	p.G34R	c.100G>A	Liver	NS	NS	Carcinoma	Hepatocellular carcinoma	NS	12845670	-	Confirmed Somatic	Tumour Sample	Unknown	3:41266103..41266103
CTNNB1	ENST00000349496	E7221	876635	p.G34R	c.100G>A	Liver	NS	NS	Other	Hepatoblastoma	NS	11309340	-	Confirmed Somatic	Tumour Sample	Unknown	3:41266103..41266103
CTNNB1	ENST00000349496	E7222	876636	p.G34R	c.100G>A	Liver	NS	NS	Other	Hepatoblastoma	NS	11309340	-	Confirmed Somatic	Tumour Sample	Unknown	3:41266103..41266103
CTNNB1	ENST00000349496	E7229	876643	p.G34R	c.100G>A	Liver	NS	NS	Other	Hepatoblastoma	NS	11309340	-	Confirmed Somatic	Tumour Sample	Unknown	3:41266103..41266103
CTNNB1	ENST00000349496	HB-14	878136	p.G34R	c.100G>A	Liver	NS	NS	Other	Hepatoblastoma	NS	12101426	-	Confirmed Somatic	Tumour Sample	Unknown	3:41266103..41266103
CTNNB1	ENST00000349496	E13982	878296	p.G34R	c.100G>A	Liver	NS	NS	Carcinoma	Hepatocellular carcinoma	NS	12375019	-	Confirmed Somatic	Tumour Sample	Unknown	3:41266103..41266103
CTNNB1	ENST00000349496	1042501	1042501	p.G34R	c.100G>A	Liver	NS	NS	Other	Adenoma	NS	16496320	-	Confirmed Somatic	Tumour Sample	Unknown	3:41266103..41266103
CTNNB1	ENST00000349496	HCC209T	1566803	p.G34R	c.100G>A	Liver	NS	NS	Carcinoma	Hepatocellular carcinoma	NS	21822264	352	Confirmed Somatic	Tumour Sample	Unknown	3:41266103..41266103
CTNNB1	ENST00000349496	CHC046T	1713722	p.G34R	c.100G>A	Liver	NS	NS	Carcinoma	Hepatocellular carcinoma	NS	22561517	396	Confirmed Somatic	Tumour Sample	Unknown	3:41266103..41266103
CTNNB1	ENST00000349496	CHC469T	1713821	p.G34R	c.100G>A	Liver	NS	NS	Carcinoma	Hepatocellular carcinoma	NS	22561517	396	Confirmed Somatic	Tumour Sample	Unknown	3:41266103..41266103
CTNNB1	ENST00000349496	E7148	876562	p.G34R	c.100G>A	Liver	NS	NS	Other	Hepatoblastoma	NS	11666046	-	Previously Reported	Tumour Sample	Unknown	3:41266103..41266103
CTNNB1	ENST00000349496	1127611	1127611	p.G34R	c.100G>A	Liver	NS	NS	Carcinoma	Hepatocellular carcinoma	NS	18467159	-	Previously Reported	Tumour Sample	Unknown	3:41266103..41266103
CTNNB1	ENST00000349496	1127612	1127612	p.G34R	c.100G>A	Liver	NS	NS	Carcinoma	Hepatocellular carcinoma	NS	18467159	-	Previously Reported	Tumour Sample	Unknown	3:41266103..41266103
CTNNB1	ENST00000349496	1127635	1127635	p.G34R	c.100G>A	Liver	NS	NS	Carcinoma	Hepatocellular carcinoma	NS	18467159	-	Previously Reported	Tumour Sample	Unknown	3:41266103..41266103
CTNNB1	ENST00000349496	1130547	1130547	p.G34R	c.100G>A	Liver	NS	NS	Carcinoma	Hepatocellular carcinoma	NS	17510384	-	Previously Reported	Tumour Sample	Unknown	3:41266103..41266103
CTNNB1	ENST00000349496	NY70	1173748	p.G34V	c.101G>T	Liver	NS	NS	Carcinoma	Hepatocellular carcinoma	NS	18701503	-	Confirmed Somatic	Tumour Sample	Heterozygous	3:41266104..41266104
CTNNB1	ENST00000349496	B31	1173812	p.G34V	c.101G>T	Liver	NS	NS	Carcinoma	Hepatocellular carcinoma	NS	18701503	-	Confirmed Somatic	Tumour Sample	Heterozygous	3:41266104..41266104
CTNNB1	ENST00000349496	1492237	1492237	p.G34V	c.101G>T	Liver	NS	NS	Other	Hepatoblastoma	NS	21237236	-	Previously Reported	Tumour Sample	Heterozygous	3:41266104..41266104
CTNNB1	ENST00000349496	HuH-6	1622750	p.G34V	c.101G>T	Liver	NS	NS	Other	Hepatoblastoma	NS	21992464	-	Previously Reported	Cultured	Heterozygous	3:41266104..41266104
CTNNB1	ENST00000349496	HCC47T	1566755	p.G34V	c.101G>T	Liver	NS	NS	Carcinoma	Hepatocellular carcinoma	NS	-	323	Previously Reported	Tumour Sample	Heterozygous	3:41266104..41266104
CTNNB1	ENST00000349496	HCC38T	1566774	p.G34V	c.101G>T	Liver	NS	NS	Carcinoma	Hepatocellular carcinoma	NS	-	323	Previously Reported	Tumour Sample	Heterozygous	3:41266104..41266104
CTNNB1	ENST00000349496	HCC49T	1919209	p.G34V	c.101G>T	Liver	NS	NS	Carcinoma	NS	NS	-	323	Previously Reported	Tumour Sample	Heterozygous	3:41266104..41266104
CTNNB1	ENST00000349496	HCC85T	1919242	p.G34V	c.101G>T	Liver	NS	NS	Carcinoma	NS	NS	-	323	Previously Reported	Tumour Sample	Heterozygous	3:41266104..41266104
CTNNB1	ENST00000349496	HCC94T	1919251	p.G34V	c.101G>T	Liver	NS	NS	Carcinoma	NS	NS	-	323	Previously Reported	Tumour Sample	Heterozygous	3:41266104..41266104
CTNNB1	ENST00000349496	HuH-6	869168	p.G34V	c.101G>T	Liver	NS	NS	Carcinoma	Hepatocellular carcinoma	NS	9671767	-	Previously Reported	Cultured	Homozygous	3:41266104..41266104
CTNNB1	ENST00000349496	E4732	869199	p.G34V	c.101G>T	Liver	NS	NS	Carcinoma	Hepatocellular carcinoma	NS	9635572	-	Confirmed Somatic	Tumour Sample	Unknown	3:41266104..41266104
CTNNB1	ENST00000349496	koc-3	869270	p.G34V	c.101G>T	Liver	NS	NS	Other	Hepatoblastoma	NS	9927029	-	Confirmed Somatic	Tumour Sample	Unknown	3:41266104..41266104
CTNNB1	ENST00000349496	koc-4	869271	p.G34V	c.101G>T	Liver	NS	NS	Other	Hepatoblastoma	NS	9927029	-	Confirmed Somatic	Tumour Sample	Unknown	3:41266104..41266104
CTNNB1	ENST00000349496	koc-5	869272	p.G34V	c.101G>T	Liver	NS	NS	Other	Hepatoblastoma	NS	9927029	-	Confirmed Somatic	Tumour Sample	Unknown	3:41266104..41266104
CTNNB1	ENST00000349496	won-6	870486	p.G34V	c.101G>T	Liver	NS	NS	Carcinoma	Hepatocellular carcinoma	NS	11443619	-	Confirmed Somatic	Tumour Sample	Unknown	3:41266104..41266104
CTNNB1	ENST00000349496	T65	871474	p.G34V	c.101G>T	Liver	NS	NS	Carcinoma	Hepatocellular carcinoma	NS	10700176	-	Confirmed Somatic	Tumour Sample	Unknown	3:41266104..41266104
CTNNB1	ENST00000349496	E37343	874760	p.G34V	c.101G>T	Liver	NS	NS	Carcinoma	Hepatocellular carcinoma	NS	12845670	-	Confirmed Somatic	Tumour Sample	Unknown	3:41266104..41266104
CTNNB1	ENST00000349496	CHC199	877718	p.G34V	c.101G>T	Liver	NS	NS	Carcinoma	Hepatocellular carcinoma	NS	11375957	-	Confirmed Somatic	Tumour Sample	Unknown	3:41266104..41266104
CTNNB1	ENST00000349496	HCC-19	878049	p.G34V	c.101G>T	Liver	NS	NS	Carcinoma	Hepatocellular carcinoma	NS	12101426	-	Confirmed Somatic	Tumour Sample	Unknown	3:41266104..41266104
CTNNB1	ENST00000349496	HB-9	878133	p.G34V	c.101G>T	Liver	NS	NS	Other	Hepatoblastoma	NS	12101426	-	Confirmed Somatic	Tumour Sample	Unknown	3:41266104..41266104
CTNNB1	ENST00000349496	HB-17	878137	p.G34V	c.101G>T	Liver	NS	NS	Other	Hepatoblastoma	NS	12101426	-	Confirmed Somatic	Tumour Sample	Unknown	3:41266104..41266104
CTNNB1	ENST00000349496	HCC03T	1566723	p.G34V	c.101G>T	Liver	NS	NS	Carcinoma	Hepatocellular carcinoma	NS	21822264	352	Confirmed Somatic	Tumour Sample	Unknown	3:41266104..41266104
CTNNB1	ENST00000349496	HCC07T	1566726	p.G34V	c.101G>T	Liver	NS	NS	Carcinoma	Hepatocellular carcinoma	NS	21822264	352	Confirmed Somatic	Tumour Sample	Unknown	3:41266104..41266104
CTNNB1	ENST00000349496	hsu-39	871808	p.G34V	c.101G>T	Liver	NS	NS	Carcinoma	Hepatocellular carcinoma	NS	10980116	-	Previously Reported	Tumour Sample	Unknown	3:41266104..41266104
CTNNB1	ENST00000349496	HUH-6	873714	p.G34V	c.101G>T	Liver	NS	NS	Carcinoma	Hepatocellular carcinoma	NS	12460462	-	Previously Reported	Cultured	Unknown	3:41266104..41266104
CTNNB1	ENST00000349496	1127610	1127610	p.G34V	c.101G>T	Liver	NS	NS	Carcinoma	Hepatocellular carcinoma	NS	18467159	-	Previously Reported	Tumour Sample	Unknown	3:41266104..41266104
CTNNB1	ENST00000349496	1127636	1127636	p.G34V	c.101G>T	Liver	NS	NS	Carcinoma	Hepatocellular carcinoma	NS	18467159	-	Previously Reported	Tumour Sample	Unknown	3:41266104..41266104
CTNNB1	ENST00000349496	1130548	1130548	p.G34V	c.101G>T	Liver	NS	NS	Carcinoma	Hepatocellular carcinoma	NS	17510384	-	Previously Reported	Tumour Sample	Unknown	3:41266104..41266104
CTNNB1	ENST00000349496	1173853	1173853	p.G34V	c.101G>T	Liver	NS	NS	Other	Hepatoblastoma	NS	16937357	-	Previously Reported	Unknown	Unknown	3:41266104..41266104
CTNNB1	ENST00000349496	1173878	1173878	p.G34V	c.101G>T	Liver	NS	NS	Other	Hepatoblastoma	NS	16937357	-	Previously Reported	Unknown	Unknown	3:41266104..41266104
CTNNB1	ENST00000349496	B29	1173815	p.G34E	c.101G>A	Liver	NS	NS	Carcinoma	Hepatocellular carcinoma	NS	18701503	-	Confirmed Somatic	Tumour Sample	Heterozygous	3:41266104..41266104
CTNNB1	ENST00000349496	HCC24T	1566744	p.G34E	c.101G>A	Liver	NS	NS	Carcinoma	Hepatocellular carcinoma	NS	-	323	Previously Reported	Tumour Sample	Heterozygous	3:41266104..41266104
CTNNB1	ENST00000349496	BN33T	1919151	p.G34E	c.101G>A	Liver	NS	NS	Carcinoma	NS	NS	-	323	Previously Reported	Tumour Sample	Heterozygous	3:41266104..41266104
CTNNB1	ENST00000349496	cos-3	869164	p.G34E	c.101G>A	Liver	NS	NS	Carcinoma	Hepatocellular carcinoma	NS	9671767	-	Confirmed Somatic	Tumour Sample	Homozygous	3:41266104..41266104
CTNNB1	ENST00000349496	E6008	870292	p.G34E	c.101G>A	Liver	NS	NS	Other	Hepatoblastoma	NS	11276007	-	Confirmed Somatic	Tumour Sample	Unknown	3:41266104..41266104
CTNNB1	ENST00000349496	T27	871436	p.G34E	c.101G>A	Liver	NS	NS	Carcinoma	Hepatocellular carcinoma	NS	10700176	-	Confirmed Somatic	Tumour Sample	Unknown	3:41266104..41266104
CTNNB1	ENST00000349496	kon-4	872804	p.G34E	c.101G>A	Liver	NS	NS	Carcinoma	Hepatocellular carcinoma	NS	10665646	-	Confirmed Somatic	Tumour Sample	Unknown	3:41266104..41266104
CTNNB1	ENST00000349496	nhi-5	873169	p.G34E	c.101G>A	Liver	NS	NS	Carcinoma	Hepatocellular carcinoma	NS	10487827	-	Confirmed Somatic	Tumour Sample	Unknown	3:41266104..41266104
CTNNB1	ENST00000349496	nhi-6	873170	p.G34E	c.101G>A	Liver	NS	NS	Carcinoma	Hepatocellular carcinoma	NS	10487827	-	Confirmed Somatic	Tumour Sample	Unknown	3:41266104..41266104
CTNNB1	ENST00000349496	E37347	874764	p.G34E	c.101G>A	Liver	NS	NS	Carcinoma	Hepatocellular carcinoma	NS	12845670	-	Confirmed Somatic	Tumour Sample	Unknown	3:41266104..41266104
CTNNB1	ENST00000349496	E7228	876642	p.G34E	c.101G>A	Liver	NS	NS	Other	Hepatoblastoma	NS	11309340	-	Confirmed Somatic	Tumour Sample	Unknown	3:41266104..41266104
CTNNB1	ENST00000349496	HCC-39	878052	p.G34E	c.101G>A	Liver	NS	NS	Carcinoma	Hepatocellular carcinoma	NS	12101426	-	Confirmed Somatic	Tumour Sample	Unknown	3:41266104..41266104
CTNNB1	ENST00000349496	HB-3	878129	p.G34E	c.101G>A	Liver	NS	NS	Other	Hepatoblastoma	NS	12101426	-	Confirmed Somatic	Tumour Sample	Unknown	3:41266104..41266104
CTNNB1	ENST00000349496	1042498	1042498	p.G34E	c.101G>A	Liver	NS	NS	Other	Adenoma	NS	16496320	-	Confirmed Somatic	Tumour Sample	Unknown	3:41266104..41266104
CTNNB1	ENST00000349496	HCC210T	1566804	p.G34E	c.101G>A	Liver	NS	NS	Carcinoma	Hepatocellular carcinoma	NS	21822264	352	Confirmed Somatic	Tumour Sample	Unknown	3:41266104..41266104
CTNNB1	ENST00000349496	E41305	864372	p.G34E	c.101G>A	Liver	NS	NS	Carcinoma	Hepatocellular carcinoma	NS	15067328	-	Previously Reported	Tumour Sample	Unknown	3:41266104..41266104
CTNNB1	ENST00000349496	E41310	864377	p.G34E	c.101G>A	Liver	NS	NS	Carcinoma	Hepatocellular carcinoma	NS	15067328	-	Previously Reported	Tumour Sample	Unknown	3:41266104..41266104
CTNNB1	ENST00000349496	hsu-12	871781	p.G34E	c.101G>A	Liver	NS	NS	Carcinoma	Hepatocellular carcinoma	NS	10980116	-	Previously Reported	Tumour Sample	Unknown	3:41266104..41266104
CTNNB1	ENST00000349496	hsu-13	871782	p.G34E	c.101G>A	Liver	NS	NS	Carcinoma	Hepatocellular carcinoma	NS	10980116	-	Previously Reported	Tumour Sample	Unknown	3:41266104..41266104
CTNNB1	ENST00000349496	HB9	872212	p.G34E	c.101G>A	Liver	NS	NS	Other	Hepatoblastoma	NS	10698519	-	Previously Reported	Tumour Sample	Unknown	3:41266104..41266104
CTNNB1	ENST00000349496	E7156	876570	p.G34E	c.101G>A	Liver	NS	NS	Other	Hepatoblastoma	NS	11666046	-	Previously Reported	Tumour Sample	Unknown	3:41266104..41266104
CTNNB1	ENST00000349496	E7161	876575	p.G34E	c.101G>A	Liver	NS	NS	Other	Hepatoblastoma	NS	11666046	-	Previously Reported	Tumour Sample	Unknown	3:41266104..41266104
CTNNB1	ENST00000349496	1127634	1127634	p.G34E	c.101G>A	Liver	NS	NS	Carcinoma	Hepatocellular carcinoma	NS	18467159	-	Previously Reported	Tumour Sample	Unknown	3:41266104..41266104
CTNNB1	ENST00000349496	1550289	1550289	p.G34E	c.101G>A	Liver	NS	NS	Carcinoma	Hepatocellular carcinoma	NS	21457159	-	Previously Reported	Tumour Sample	Unknown	3:41266104..41266104
CTNNB1	ENST00000349496	1550293	1550293	p.G34E	c.101G>A	Liver	NS	NS	Carcinoma	Hepatocellular carcinoma	NS	21457159	-	Previously Reported	Tumour Sample	Unknown	3:41266104..41266104
CTNNB1	ENST00000349496	HCC65T	1919223	p.I35S	c.104T>G	Liver	NS	NS	Carcinoma	NS	NS	-	323	Previously Reported	Tumour Sample	Heterozygous	3:41266107..41266107
CTNNB1	ENST00000349496	HCC89T	1919246	p.I35S	c.104T>G	Liver	NS	NS	Carcinoma	NS	NS	-	323	Previously Reported	Tumour Sample	Heterozygous	3:41266107..41266107
CTNNB1	ENST00000349496	CHC301T	1652974	p.I35S	c.104T>G	Liver	NS	NS	Carcinoma	Hepatocellular carcinoma	NS	-	381	Previously Reported	Tumour Sample	Homozygous	3:41266107..41266107
CTNNB1	ENST00000349496	leg-19	868074	p.I35S	c.104T>G	Liver	NS	NS	Carcinoma	Hepatocellular carcinoma	NS	11375957	-	Confirmed Somatic	Tumour Sample	Unknown	3:41266107..41266107
CTNNB1	ENST00000349496	won-7	870487	p.I35S	c.104T>G	Liver	NS	NS	Carcinoma	Hepatocellular carcinoma	NS	11443619	-	Confirmed Somatic	Tumour Sample	Unknown	3:41266107..41266107
CTNNB1	ENST00000349496	E1410	871410	p.I35S	c.104T>G	Liver	NS	NS	Carcinoma	Hepatocellular carcinoma	NS	10700176	-	Confirmed Somatic	Tumour Sample	Unknown	3:41266107..41266107
CTNNB1	ENST00000349496	kon-22	872822	p.I35S	c.104T>G	Liver	NS	NS	Carcinoma	Hepatocellular carcinoma	NS	10665646	-	Confirmed Somatic	Tumour Sample	Unknown	3:41266107..41266107
CTNNB1	ENST00000349496	kon-36	872836	p.I35S	c.104T>G	Liver	NS	NS	Carcinoma	Hepatocellular carcinoma	NS	10665646	-	Confirmed Somatic	Tumour Sample	Unknown	3:41266107..41266107
CTNNB1	ENST00000349496	E7226	876640	p.I35S	c.104T>G	Liver	NS	NS	Other	Hepatoblastoma	NS	11309340	-	Confirmed Somatic	Tumour Sample	Unknown	3:41266107..41266107
CTNNB1	ENST00000349496	E13985	878299	p.I35S	c.104T>G	Liver	NS	NS	Carcinoma	Hepatocellular carcinoma	NS	12375019	-	Confirmed Somatic	Tumour Sample	Unknown	3:41266107..41266107
CTNNB1	ENST00000349496	1073401	1073401	p.I35S	c.104T>G	Liver	NS	NS	Carcinoma	Hepatocellular carcinoma	NS	17187432	-	Confirmed Somatic	Tumour Sample	Unknown	3:41266107..41266107
CTNNB1	ENST00000349496	1073417	1073417	p.I35S	c.104T>G	Liver	NS	NS	Carcinoma	Hepatocellular carcinoma	NS	17187432	-	Confirmed Somatic	Tumour Sample	Unknown	3:41266107..41266107
CTNNB1	ENST00000349496	CHC333T	1713804	p.I35S	c.104T>G	Liver	NS	NS	Carcinoma	Hepatocellular carcinoma	NS	22561517	396	Confirmed Somatic	Tumour Sample	Unknown	3:41266107..41266107
CTNNB1	ENST00000349496	1127369	1127369	p.I35S	c.104T>G	Liver	NS	NS	Carcinoma	Hepatocellular carcinoma	NS	18282277	-	Previously Reported	Tumour Sample	Unknown	3:41266107..41266107
CTNNB1	ENST00000349496	1550282	1550282	p.I35S	c.104T>G	Liver	NS	NS	Carcinoma	Hepatocellular carcinoma	NS	21457159	-	Previously Reported	Tumour Sample	Unknown	3:41266107..41266107
CTNNB1	ENST00000349496	1550287	1550287	p.I35S	c.104T>G	Liver	NS	NS	Carcinoma	Hepatocellular carcinoma	NS	21457159	-	Previously Reported	Tumour Sample	Unknown	3:41266107..41266107
CTNNB1	ENST00000349496	CHC301T	1713790	p.I35S	c.104T>G	Liver	NS	NS	Carcinoma	Hepatocellular carcinoma	NS	22561517	396	Previously Reported	Tumour Sample	Unknown	3:41266107..41266107
CTNNB1	ENST00000349496	nhi-7	873171	p.I35N	c.104T>A	Liver	NS	NS	Carcinoma	Hepatocellular carcinoma	NS	10487827	-	Confirmed Somatic	Tumour Sample	Unknown	3:41266107..41266107
CTNNB1	ENST00000349496	1173857	1173857	p.I35K	c.104_105TC>AA	Liver	NS	NS	Other	Hepatoblastoma	NS	16937357	-	Variant of unknown origin	Unknown	Unknown	3:41266107..41266108
CTNNB1	ENST00000349496	1172693	1172693	p.I35M	c.105C>G	Liver	NS	NS	Carcinoma	Hepatocellular carcinoma	NS	17393110	-	Confirmed Somatic	Tumour Sample	Heterozygous	3:41266108..41266108
CTNNB1	ENST00000349496	E6007	870291	p.H36Y	c.106C>T	Liver	NS	NS	Other	Hepatoblastoma	NS	11276007	-	Confirmed Somatic	Tumour Sample	Unknown	3:41266109..41266109
CTNNB1	ENST00000349496	HCC102T	1919166	p.H36P	c.107A>C	Liver	NS	NS	Carcinoma	NS	NS	-	323	Previously Reported	Tumour Sample	Heterozygous	3:41266110..41266110
CTNNB1	ENST00000349496	HCC131T	1919187	p.H36P	c.107A>C	Liver	NS	NS	Carcinoma	NS	NS	-	323	Previously Reported	Tumour Sample	Heterozygous	3:41266110..41266110
CTNNB1	ENST00000349496	HCC134T	1919190	p.H36P	c.107A>C	Liver	NS	NS	Carcinoma	NS	NS	-	323	Previously Reported	Tumour Sample	Heterozygous	3:41266110..41266110
CTNNB1	ENST00000349496	HCC58T	1919218	p.H36P	c.107A>C	Liver	NS	NS	Carcinoma	NS	NS	-	323	Previously Reported	Tumour Sample	Heterozygous	3:41266110..41266110
CTNNB1	ENST00000349496	HCC61T	1919220	p.H36P	c.107A>C	Liver	NS	NS	Carcinoma	NS	NS	-	323	Previously Reported	Tumour Sample	Heterozygous	3:41266110..41266110
CTNNB1	ENST00000349496	HCC72T	1919231	p.H36P	c.107A>C	Liver	NS	NS	Carcinoma	NS	NS	-	323	Previously Reported	Tumour Sample	Heterozygous	3:41266110..41266110
CTNNB1	ENST00000349496	won-3	870483	p.H36P	c.107A>C	Liver	NS	NS	Carcinoma	Hepatocellular carcinoma	NS	11443619	-	Confirmed Somatic	Tumour Sample	Unknown	3:41266110..41266110
CTNNB1	ENST00000349496	T61	871470	p.H36P	c.107A>C	Liver	NS	NS	Carcinoma	Hepatocellular carcinoma	NS	10700176	-	Confirmed Somatic	Tumour Sample	Unknown	3:41266110..41266110
CTNNB1	ENST00000349496	nhi-2	873166	p.H36P	c.107A>C	Liver	NS	NS	Carcinoma	Hepatocellular carcinoma	NS	10487827	-	Confirmed Somatic	Tumour Sample	Unknown	3:41266110..41266110
CTNNB1	ENST00000349496	E37358	874775	p.H36P	c.107A>C	Liver	NS	NS	Carcinoma	Hepatocellular carcinoma	NS	12845670	-	Confirmed Somatic	Tumour Sample	Unknown	3:41266110..41266110
CTNNB1	ENST00000349496	CHC164	877719	p.H36P	c.107A>C	Liver	NS	NS	Carcinoma	Hepatocellular carcinoma	NS	11375957	-	Confirmed Somatic	Tumour Sample	Unknown	3:41266110..41266110
CTNNB1	ENST00000349496	1073413	1073413	p.H36P	c.107A>C	Liver	NS	NS	Carcinoma	Hepatocellular carcinoma	NS	17187432	-	Confirmed Somatic	Tumour Sample	Unknown	3:41266110..41266110
CTNNB1	ENST00000349496	1073415	1073415	p.H36P	c.107A>C	Liver	NS	NS	Carcinoma	Hepatocellular carcinoma	NS	17187432	-	Confirmed Somatic	Tumour Sample	Unknown	3:41266110..41266110
CTNNB1	ENST00000349496	1968687	1968687	p.H36P	c.107A>C	Liver	NS	NS	Carcinoma	Hepatocellular carcinoma	NS	23830926	-	Confirmed Somatic	Tumour Sample	Unknown	3:41266110..41266110
CTNNB1	ENST00000349496	HCC10T	1566729	p.H36P	c.107A>C	Liver	NS	NS	Carcinoma	Hepatocellular carcinoma	NS	21822264	352	Confirmed Somatic	Tumour Sample	Unknown	3:41266110..41266110
CTNNB1	ENST00000349496	HCC200T	1566762	p.H36P	c.107A>C	Liver	NS	NS	Carcinoma	Hepatocellular carcinoma	NS	21822264	352	Confirmed Somatic	Tumour Sample	Unknown	3:41266110..41266110
CTNNB1	ENST00000349496	CHC164T	1713762	p.H36P	c.107A>C	Liver	NS	NS	Carcinoma	Hepatocellular carcinoma	NS	22561517	396	Confirmed Somatic	Tumour Sample	Unknown	3:41266110..41266110
CTNNB1	ENST00000349496	CHC303T	1713792	p.H36P	c.107A>C	Liver	NS	NS	Carcinoma	Hepatocellular carcinoma	NS	22561517	396	Confirmed Somatic	Tumour Sample	Unknown	3:41266110..41266110
CTNNB1	ENST00000349496	hsu-40	871809	p.H36P	c.107A>C	Liver	NS	NS	Carcinoma	Hepatocellular carcinoma	NS	10980116	-	Previously Reported	Tumour Sample	Unknown	3:41266110..41266110
CTNNB1	ENST00000349496	hsu-41	871810	p.H36P	c.107A>C	Liver	NS	NS	Carcinoma	Hepatocellular carcinoma	NS	10980116	-	Previously Reported	Tumour Sample	Unknown	3:41266110..41266110
CTNNB1	ENST00000349496	1127370	1127370	p.H36P	c.107A>C	Liver	NS	NS	Carcinoma	Hepatocellular carcinoma	NS	18282277	-	Previously Reported	Tumour Sample	Unknown	3:41266110..41266110
CTNNB1	ENST00000349496	1127371	1127371	p.H36P	c.107A>C	Liver	NS	NS	Carcinoma	Hepatocellular carcinoma	NS	18282277	-	Previously Reported	Tumour Sample	Unknown	3:41266110..41266110
CTNNB1	ENST00000349496	1130546	1130546	p.H36P	c.107A>C	Liver	NS	NS	Carcinoma	Hepatocellular carcinoma	NS	17510384	-	Previously Reported	Tumour Sample	Unknown	3:41266110..41266110
CTNNB1	ENST00000349496	1550288	1550288	p.H36P	c.107A>C	Liver	NS	NS	Carcinoma	Hepatocellular carcinoma	NS	21457159	-	Previously Reported	Tumour Sample	Unknown	3:41266110..41266110
CTNNB1	ENST00000349496	1130537	1130537	p.H36R	c.107A>G	Liver	NS	NS	Carcinoma	Hepatocellular carcinoma	NS	17510384	-	Variant of unknown origin	Tumour Sample	Unknown	3:41266110..41266110
CTNNB1	ENST00000349496	1550285	1550285	p.H36R	c.107A>G	Liver	NS	NS	Carcinoma	Hepatocellular carcinoma	NS	21457159	-	Variant of unknown origin	Tumour Sample	Unknown	3:41266110..41266110
CTNNB1	ENST00000349496	1550292	1550292	p.H36R	c.107A>G	Liver	NS	NS	Carcinoma	Hepatocellular carcinoma	NS	21457159	-	Variant of unknown origin	Tumour Sample	Unknown	3:41266110..41266110
CTNNB1	ENST00000349496	M17	1173739	p.S37A	c.109T>G	Liver	NS	NS	Carcinoma	Hepatocellular carcinoma	NS	18701503	-	Confirmed Somatic	Tumour Sample	Heterozygous	3:41266112..41266112
CTNNB1	ENST00000349496	B86	1173743	p.S37A	c.109T>G	Liver	NS	NS	Carcinoma	Hepatocellular carcinoma	NS	18701503	-	Confirmed Somatic	Tumour Sample	Heterozygous	3:41266112..41266112
CTNNB1	ENST00000349496	leg-18	868073	p.S37A	c.109T>G	Liver	NS	NS	Carcinoma	Hepatocellular carcinoma	NS	11375957	-	Confirmed Somatic	Tumour Sample	Unknown	3:41266112..41266112
CTNNB1	ENST00000349496	T19	871428	p.S37A	c.109T>G	Liver	NS	NS	Carcinoma	Hepatocellular carcinoma	NS	10700176	-	Confirmed Somatic	Tumour Sample	Unknown	3:41266112..41266112
CTNNB1	ENST00000349496	T39	871448	p.S37A	c.109T>G	Liver	NS	NS	Carcinoma	Hepatocellular carcinoma	NS	10700176	-	Confirmed Somatic	Tumour Sample	Unknown	3:41266112..41266112
CTNNB1	ENST00000349496	ter-13	873053	p.S37A	c.109T>G	Liver	NS	NS	Carcinoma	NS	NS	10597262	-	Confirmed Somatic	Tumour Sample	Unknown	3:41266112..41266112
CTNNB1	ENST00000349496	E13983	878297	p.S37A	c.109T>G	Liver	NS	NS	Carcinoma	Hepatocellular carcinoma	NS	12375019	-	Confirmed Somatic	Tumour Sample	Unknown	3:41266112..41266112
CTNNB1	ENST00000349496	1127641	1127641	p.S37A	c.109T>G	Liver	NS	NS	Carcinoma	Hepatocellular carcinoma	NS	18467159	-	Previously Reported	Tumour Sample	Unknown	3:41266112..41266112
CTNNB1	ENST00000349496	HCC29T	1566751	p.S37P	c.109T>C	Liver	NS	NS	Carcinoma	Hepatocellular carcinoma	NS	-	323	Previously Reported	Tumour Sample	Heterozygous	3:41266112..41266112
CTNNB1	ENST00000349496	BN42T	1919158	p.S37P	c.109T>C	Liver	NS	NS	Carcinoma	NS	NS	-	323	Previously Reported	Tumour Sample	Heterozygous	3:41266112..41266112
CTNNB1	ENST00000349496	HCC33T	1919201	p.S37P	c.109T>C	Liver	NS	NS	Carcinoma	NS	NS	-	323	Previously Reported	Tumour Sample	Heterozygous	3:41266112..41266112
CTNNB1	ENST00000349496	E2932	872890	p.S37P	c.109T>C	Liver	NS	NS	Carcinoma	Hepatocellular carcinoma	NS	10595907	-	Confirmed Somatic	Tumour Sample	Unknown	3:41266112..41266112
CTNNB1	ENST00000349496	HCC507T	1566790	p.S37P	c.109T>C	Liver	NS	NS	Carcinoma	Hepatocellular carcinoma	NS	21822264	352	Confirmed Somatic	Tumour Sample	Unknown	3:41266112..41266112
CTNNB1	ENST00000349496	1550283	1550283	p.S37P	c.109T>C	Liver	NS	NS	Carcinoma	Hepatocellular carcinoma	NS	21457159	-	Previously Reported	Tumour Sample	Unknown	3:41266112..41266112
CTNNB1	ENST00000349496	M59	1173740	p.S37F	c.110C>T	Liver	NS	NS	Carcinoma	Hepatocellular carcinoma	NS	18701503	-	Confirmed Somatic	Tumour Sample	Heterozygous	3:41266113..41266113
CTNNB1	ENST00000349496	NY226	1173749	p.S37F	c.110C>T	Liver	NS	NS	Carcinoma	Hepatocellular carcinoma	NS	18701503	-	Confirmed Somatic	Tumour Sample	Heterozygous	3:41266113..41266113
CTNNB1	ENST00000349496	1492242	1492242	p.S37F	c.110C>T	Liver	NS	NS	Other	Hepatoblastoma	NS	21237236	-	Previously Reported	Tumour Sample	Heterozygous	3:41266113..41266113
CTNNB1	ENST00000349496	RK209_C01	1918906	p.S37F	c.110C>T	Liver	NS	NS	Carcinoma	NS	NS	-	322	Previously Reported	Tumour Sample	Heterozygous	3:41266113..41266113
CTNNB1	ENST00000349496	HCC36T	1919204	p.S37F	c.110C>T	Liver	NS	NS	Carcinoma	NS	NS	-	323	Previously Reported	Tumour Sample	Heterozygous	3:41266113..41266113
CTNNB1	ENST00000349496	HX12T	1919257	p.S37F	c.110C>T	Liver	NS	NS	Carcinoma	NS	NS	-	323	Previously Reported	Tumour Sample	Heterozygous	3:41266113..41266113
CTNNB1	ENST00000349496	jen-9	872230	p.S37F	c.110C>T	Liver	NS	NS	Other	Hepatoblastoma	NS	10754205	-	Confirmed Somatic	Tumour Sample	Unknown	3:41266113..41266113
CTNNB1	ENST00000349496	kon-8	872808	p.S37F	c.110C>T	Liver	NS	NS	Carcinoma	Hepatocellular carcinoma	NS	10665646	-	Confirmed Somatic	Tumour Sample	Unknown	3:41266113..41266113
CTNNB1	ENST00000349496	HB9	1737647	p.S37F	c.110C>T	Liver	NS	NS	Carcinoma	Hepatocellular carcinoma	NS	22634756	403	Confirmed Somatic	Tumour Sample	Unknown	3:41266113..41266113
CTNNB1	ENST00000349496	hsu-14	871783	p.S37F	c.110C>T	Liver	NS	NS	Carcinoma	Hepatocellular carcinoma	NS	10980116	-	Previously Reported	Tumour Sample	Unknown	3:41266113..41266113
CTNNB1	ENST00000349496	hsu-15	871784	p.S37F	c.110C>T	Liver	NS	NS	Carcinoma	Hepatocellular carcinoma	NS	10980116	-	Previously Reported	Tumour Sample	Unknown	3:41266113..41266113
CTNNB1	ENST00000349496	hsu-43	871812	p.S37F	c.110C>T	Liver	NS	NS	Carcinoma	Hepatocellular carcinoma	NS	10980116	-	Previously Reported	Tumour Sample	Unknown	3:41266113..41266113
CTNNB1	ENST00000349496	E7155	876569	p.S37F	c.110C>T	Liver	NS	NS	Other	Hepatoblastoma	NS	11666046	-	Previously Reported	Tumour Sample	Unknown	3:41266113..41266113
CTNNB1	ENST00000349496	1126558	1126558	p.S37F	c.110C>T	Liver	NS	NS	Carcinoma	Hepatocellular carcinoma	NS	17531558	-	Previously Reported	Unknown	Unknown	3:41266113..41266113
CTNNB1	ENST00000349496	1127373	1127373	p.S37F	c.110C>T	Liver	NS	NS	Carcinoma	Hepatocellular carcinoma	NS	18282277	-	Previously Reported	Tumour Sample	Unknown	3:41266113..41266113
CTNNB1	ENST00000349496	1127613	1127613	p.S37F	c.110C>T	Liver	NS	NS	Carcinoma	Hepatocellular carcinoma	NS	18467159	-	Previously Reported	Tumour Sample	Unknown	3:41266113..41266113
CTNNB1	ENST00000349496	1127614	1127614	p.S37F	c.110C>T	Liver	NS	NS	Carcinoma	Hepatocellular carcinoma	NS	18467159	-	Previously Reported	Tumour Sample	Unknown	3:41266113..41266113
CTNNB1	ENST00000349496	1127615	1127615	p.S37F	c.110C>T	Liver	NS	NS	Carcinoma	Hepatocellular carcinoma	NS	18467159	-	Previously Reported	Tumour Sample	Unknown	3:41266113..41266113
CTNNB1	ENST00000349496	1127649	1127649	p.S37F	c.110C>T	Liver	NS	NS	Carcinoma	Hepatocellular carcinoma	NS	18467159	-	Previously Reported	Tumour Sample	Unknown	3:41266113..41266113
CTNNB1	ENST00000349496	1189004	1189004	p.S37F	c.110C>T	Liver	NS	NS	Carcinoma	Hepatocellular carcinoma	NS	19101982	-	Previously Reported	Tumour Sample	Unknown	3:41266113..41266113
CTNNB1	ENST00000349496	1189006	1189006	p.S37F	c.110C>T	Liver	NS	NS	Carcinoma	Hepatocellular carcinoma	NS	19101982	-	Previously Reported	Tumour Sample	Unknown	3:41266113..41266113
CTNNB1	ENST00000349496	BN41T	1919157	p.S37Y	c.110C>A	Liver	NS	NS	Carcinoma	NS	NS	-	323	Previously Reported	Tumour Sample	Heterozygous	3:41266113..41266113
CTNNB1	ENST00000349496	leg-6	868061	p.S37Y	c.110C>A	Liver	NS	NS	Carcinoma	Hepatocellular carcinoma	NS	11375957	-	Confirmed Somatic	Tumour Sample	Unknown	3:41266113..41266113
CTNNB1	ENST00000349496	cos-4	869165	p.S37Y	c.110C>A	Liver	NS	NS	Carcinoma	Hepatocellular carcinoma	NS	9671767	-	Confirmed Somatic	Tumour Sample	Unknown	3:41266113..41266113
CTNNB1	ENST00000349496	E2924	872882	p.S37Y	c.110C>A	Liver	NS	NS	Carcinoma	Hepatocellular carcinoma	NS	10595907	-	Confirmed Somatic	Tumour Sample	Unknown	3:41266113..41266113
CTNNB1	ENST00000349496	hsu-42	871811	p.S37Y	c.110C>A	Liver	NS	NS	Carcinoma	Hepatocellular carcinoma	NS	10980116	-	Previously Reported	Tumour Sample	Unknown	3:41266113..41266113
CTNNB1	ENST00000349496	E2944	872902	p.S37Y	c.110C>A	Liver	NS	NS	Carcinoma	Hepatocellular carcinoma	NS	10595907	-	Previously Reported	Tumour Sample	Unknown	3:41266113..41266113
CTNNB1	ENST00000349496	1127617	1127617	p.S37Y	c.110C>A	Liver	NS	NS	Carcinoma	Hepatocellular carcinoma	NS	18467159	-	Previously Reported	Tumour Sample	Unknown	3:41266113..41266113
CTNNB1	ENST00000349496	1172687	1172687	p.S37C	c.110C>G	Liver	NS	NS	Carcinoma	Hepatocellular carcinoma	NS	17393110	-	Confirmed Somatic	Tumour Sample	Heterozygous	3:41266113..41266113
CTNNB1	ENST00000349496	1172688	1172688	p.S37C	c.110C>G	Liver	NS	NS	Carcinoma	Hepatocellular carcinoma	NS	17393110	-	Confirmed Somatic	Tumour Sample	Heterozygous	3:41266113..41266113
CTNNB1	ENST00000349496	1172689	1172689	p.S37C	c.110C>G	Liver	NS	NS	Carcinoma	Hepatocellular carcinoma	NS	17393110	-	Confirmed Somatic	Tumour Sample	Heterozygous	3:41266113..41266113
CTNNB1	ENST00000349496	1172690	1172690	p.S37C	c.110C>G	Liver	NS	NS	Carcinoma	Hepatocellular carcinoma	NS	17393110	-	Confirmed Somatic	Tumour Sample	Heterozygous	3:41266113..41266113
CTNNB1	ENST00000349496	NY36	1173754	p.S37C	c.110C>G	Liver	NS	NS	Carcinoma	Hepatocellular carcinoma	NS	18701503	-	Confirmed Somatic	Tumour Sample	Heterozygous	3:41266113..41266113
CTNNB1	ENST00000349496	B94	1173756	p.S37C	c.110C>G	Liver	NS	NS	Carcinoma	Hepatocellular carcinoma	NS	18701503	-	Confirmed Somatic	Tumour Sample	Heterozygous	3:41266113..41266113
CTNNB1	ENST00000349496	HCC64T	1566772	p.S37C	c.110C>G	Liver	NS	NS	Carcinoma	Hepatocellular carcinoma	NS	-	323	Previously Reported	Tumour Sample	Heterozygous	3:41266113..41266113
CTNNB1	ENST00000349496	RK189_C01	1918902	p.S37C	c.110C>G	Liver	NS	NS	Carcinoma	NS	NS	-	322	Previously Reported	Tumour Sample	Heterozygous	3:41266113..41266113
CTNNB1	ENST00000349496	CHC320T	1652978	p.S37C	c.110C>G	Liver	NS	NS	Carcinoma	Hepatocellular carcinoma	NS	-	381	Previously Reported	Tumour Sample	Homozygous	3:41266113..41266113
CTNNB1	ENST00000349496	koc-6	869273	p.S37C	c.110C>G	Liver	NS	NS	Other	Hepatoblastoma	NS	9927029	-	Confirmed Somatic	Tumour Sample	Unknown	3:41266113..41266113
CTNNB1	ENST00000349496	SNU-449	871511	p.S37C	c.110C>G	Liver	NS	NS	Carcinoma	Hepatocellular carcinoma	NS	10700176	-	Confirmed Somatic	Cultured	Unknown	3:41266113..41266113
CTNNB1	ENST00000349496	E37349	874766	p.S37C	c.110C>G	Liver	NS	NS	Carcinoma	Hepatocellular carcinoma	NS	12845670	-	Confirmed Somatic	Tumour Sample	Unknown	3:41266113..41266113
CTNNB1	ENST00000349496	HB-1	878127	p.S37C	c.110C>G	Liver	NS	NS	Other	Hepatoblastoma	NS	12101426	-	Confirmed Somatic	Tumour Sample	Unknown	3:41266113..41266113
CTNNB1	ENST00000349496	HB-19	878139	p.S37C	c.110C>G	Liver	NS	NS	Other	Hepatoblastoma	NS	12101426	-	Confirmed Somatic	Tumour Sample	Unknown	3:41266113..41266113
CTNNB1	ENST00000349496	1073429	1073429	p.S37C	c.110C>G	Liver	NS	NS	Carcinoma	Hepatocellular carcinoma	NS	17187432	-	Confirmed Somatic	Tumour Sample	Unknown	3:41266113..41266113
CTNNB1	ENST00000349496	1127277	1127277	p.S37C	c.110C>G	Liver	NS	NS	Carcinoma	Hepatocellular carcinoma	NS	18358501	-	Confirmed Somatic	Tumour Sample	Unknown	3:41266113..41266113
CTNNB1	ENST00000349496	CHC609T	1713822	p.S37C	c.110C>G	Liver	NS	NS	Carcinoma	Hepatocellular carcinoma	NS	22561517	396	Confirmed Somatic	Tumour Sample	Unknown	3:41266113..41266113
CTNNB1	ENST00000349496	hsu-16	871785	p.S37C	c.110C>G	Liver	NS	NS	Carcinoma	Hepatocellular carcinoma	NS	10980116	-	Previously Reported	Tumour Sample	Unknown	3:41266113..41266113
CTNNB1	ENST00000349496	SNU-398	873393	p.S37C	c.110C>G	Liver	NS	NS	Carcinoma	Hepatocellular carcinoma	NS	12439747	-	Previously Reported	Cultured	Unknown	3:41266113..41266113
CTNNB1	ENST00000349496	1127372	1127372	p.S37C	c.110C>G	Liver	NS	NS	Carcinoma	Hepatocellular carcinoma	NS	18282277	-	Previously Reported	Tumour Sample	Unknown	3:41266113..41266113
CTNNB1	ENST00000349496	1127616	1127616	p.S37C	c.110C>G	Liver	NS	NS	Carcinoma	Hepatocellular carcinoma	NS	18467159	-	Previously Reported	Tumour Sample	Unknown	3:41266113..41266113
CTNNB1	ENST00000349496	1130543	1130543	p.S37C	c.110C>G	Liver	NS	NS	Carcinoma	Hepatocellular carcinoma	NS	17510384	-	Previously Reported	Tumour Sample	Unknown	3:41266113..41266113
CTNNB1	ENST00000349496	1168077	1168077	p.S37C	c.110C>G	Liver	NS	NS	Other	Hepatoblastoma	NS	16647953	-	Previously Reported	Tumour Sample	Unknown	3:41266113..41266113
CTNNB1	ENST00000349496	1168078	1168078	p.S37C	c.110C>G	Liver	NS	NS	Other	Hepatoblastoma	NS	16647953	-	Previously Reported	Tumour Sample	Unknown	3:41266113..41266113
CTNNB1	ENST00000349496	1550290	1550290	p.S37C	c.110C>G	Liver	NS	NS	Carcinoma	Hepatocellular carcinoma	NS	21457159	-	Previously Reported	Tumour Sample	Unknown	3:41266113..41266113
CTNNB1	ENST00000349496	CHC320T	1713800	p.S37C	c.110C>G	Liver	NS	NS	Carcinoma	Hepatocellular carcinoma	NS	22561517	396	Previously Reported	Tumour Sample	Unknown	3:41266113..41266113
CTNNB1	ENST00000349496	1127642	1127642	p.A39G	c.116C>G	Liver	NS	NS	Carcinoma	Hepatocellular carcinoma	NS	18467159	-	Previously Reported	Tumour Sample	Unknown	3:41266119..41266119
CTNNB1	ENST00000349496	nhi-7	873171	p.T40A	c.118A>G	Liver	NS	NS	Carcinoma	Hepatocellular carcinoma	NS	10487827	-	Confirmed Somatic	Tumour Sample	Unknown	3:41266121..41266121
CTNNB1	ENST00000349496	1129082	1129082	p.T41A	c.121A>G	Liver	NS	NS	Carcinoma	Hepatocellular carcinoma	NS	18171349	-	Confirmed Somatic	Tumour Sample	Heterozygous	3:41266124..41266124
CTNNB1	ENST00000349496	B35	1173791	p.T41A	c.121A>G	Liver	NS	NS	Carcinoma	Hepatocellular carcinoma	NS	18701503	-	Confirmed Somatic	Tumour Sample	Heterozygous	3:41266124..41266124
CTNNB1	ENST00000349496	HCC21T	1566741	p.T41A	c.121A>G	Liver	NS	NS	Carcinoma	Hepatocellular carcinoma	NS	-	323	Previously Reported	Tumour Sample	Heterozygous	3:41266124..41266124
CTNNB1	ENST00000349496	HCC42T	1566757	p.T41A	c.121A>G	Liver	NS	NS	Carcinoma	Hepatocellular carcinoma	NS	-	323	Previously Reported	Tumour Sample	Heterozygous	3:41266124..41266124
CTNNB1	ENST00000349496	HCC140T	1566770	p.T41A	c.121A>G	Liver	NS	NS	Carcinoma	Hepatocellular carcinoma	NS	-	323	Previously Reported	Tumour Sample	Heterozygous	3:41266124..41266124
CTNNB1	ENST00000349496	RK063_C01	1918849	p.T41A	c.121A>G	Liver	NS	NS	Carcinoma	NS	NS	-	322	Previously Reported	Tumour Sample	Heterozygous	3:41266124..41266124
CTNNB1	ENST00000349496	RK080_C01	1918861	p.T41A	c.121A>G	Liver	NS	NS	Carcinoma	NS	NS	-	322	Previously Reported	Tumour Sample	Heterozygous	3:41266124..41266124
CTNNB1	ENST00000349496	RK165_C01	1918892	p.T41A	c.121A>G	Liver	NS	NS	Carcinoma	NS	NS	-	322	Previously Reported	Tumour Sample	Heterozygous	3:41266124..41266124
CTNNB1	ENST00000349496	BN32T	1919150	p.T41A	c.121A>G	Liver	NS	NS	Carcinoma	NS	NS	-	323	Previously Reported	Tumour Sample	Heterozygous	3:41266124..41266124
CTNNB1	ENST00000349496	HCC130T	1919186	p.T41A	c.121A>G	Liver	NS	NS	Carcinoma	NS	NS	-	323	Previously Reported	Tumour Sample	Heterozygous	3:41266124..41266124
CTNNB1	ENST00000349496	HCC143T	1919197	p.T41A	c.121A>G	Liver	NS	NS	Carcinoma	NS	NS	-	323	Previously Reported	Tumour Sample	Heterozygous	3:41266124..41266124
CTNNB1	ENST00000349496	HCC34T	1919202	p.T41A	c.121A>G	Liver	NS	NS	Carcinoma	NS	NS	-	323	Previously Reported	Tumour Sample	Heterozygous	3:41266124..41266124
CTNNB1	ENST00000349496	HCC39T	1919206	p.T41A	c.121A>G	Liver	NS	NS	Carcinoma	NS	NS	-	323	Previously Reported	Tumour Sample	Heterozygous	3:41266124..41266124
CTNNB1	ENST00000349496	HCC4T	1919210	p.T41A	c.121A>G	Liver	NS	NS	Carcinoma	NS	NS	-	323	Previously Reported	Tumour Sample	Heterozygous	3:41266124..41266124
CTNNB1	ENST00000349496	HX13T	1919258	p.T41A	c.121A>G	Liver	NS	NS	Carcinoma	NS	NS	-	323	Previously Reported	Tumour Sample	Heterozygous	3:41266124..41266124
CTNNB1	ENST00000349496	leg-7	868062	p.T41A	c.121A>G	Liver	NS	NS	Carcinoma	Hepatocellular carcinoma	NS	11375957	-	Confirmed Somatic	Tumour Sample	Unknown	3:41266124..41266124
CTNNB1	ENST00000349496	leg-8	868063	p.T41A	c.121A>G	Liver	NS	NS	Carcinoma	Hepatocellular carcinoma	NS	11375957	-	Confirmed Somatic	Tumour Sample	Unknown	3:41266124..41266124
CTNNB1	ENST00000349496	leg-9	868064	p.T41A	c.121A>G	Liver	NS	NS	Carcinoma	Hepatocellular carcinoma	NS	11375957	-	Confirmed Somatic	Tumour Sample	Unknown	3:41266124..41266124
CTNNB1	ENST00000349496	E4733	869200	p.T41A	c.121A>G	Liver	NS	NS	Carcinoma	Hepatocellular carcinoma	NS	9635572	-	Confirmed Somatic	Tumour Sample	Unknown	3:41266124..41266124
CTNNB1	ENST00000349496	koc-7	869274	p.T41A	c.121A>G	Liver	NS	NS	Other	Hepatoblastoma	NS	9927029	-	Confirmed Somatic	Tumour Sample	Unknown	3:41266124..41266124
CTNNB1	ENST00000349496	koc-8	869275	p.T41A	c.121A>G	Liver	NS	NS	Other	Hepatoblastoma	NS	9927029	-	Confirmed Somatic	Tumour Sample	Unknown	3:41266124..41266124
CTNNB1	ENST00000349496	koc-9	869276	p.T41A	c.121A>G	Liver	NS	NS	Other	Hepatoblastoma	NS	9927029	-	Confirmed Somatic	Tumour Sample	Unknown	3:41266124..41266124
CTNNB1	ENST00000349496	koc-10	869277	p.T41A	c.121A>G	Liver	NS	NS	Other	Hepatoblastoma	NS	9927029	-	Confirmed Somatic	Tumour Sample	Unknown	3:41266124..41266124
CTNNB1	ENST00000349496	koc-11	869278	p.T41A	c.121A>G	Liver	NS	NS	Other	Hepatoblastoma	NS	9927029	-	Confirmed Somatic	Tumour Sample	Unknown	3:41266124..41266124
CTNNB1	ENST00000349496	HuH-6	869279	p.T41A	c.121A>G	Liver	NS	NS	Other	Hepatoblastoma	NS	9927029	-	Confirmed Somatic	Cultured	Unknown	3:41266124..41266124
CTNNB1	ENST00000349496	Hep-T3	869280	p.T41A	c.121A>G	Liver	NS	NS	Other	Hepatoblastoma	NS	9927029	-	Confirmed Somatic	Cultured	Unknown	3:41266124..41266124
CTNNB1	ENST00000349496	won-2	870482	p.T41A	c.121A>G	Liver	NS	NS	Carcinoma	Hepatocellular carcinoma	NS	11443619	-	Confirmed Somatic	Tumour Sample	Unknown	3:41266124..41266124
CTNNB1	ENST00000349496	T52	871461	p.T41A	c.121A>G	Liver	NS	NS	Carcinoma	Hepatocellular carcinoma	NS	10700176	-	Confirmed Somatic	Tumour Sample	Unknown	3:41266124..41266124
CTNNB1	ENST00000349496	T54	871463	p.T41A	c.121A>G	Liver	NS	NS	Carcinoma	Hepatocellular carcinoma	NS	10700176	-	Confirmed Somatic	Tumour Sample	Unknown	3:41266124..41266124
CTNNB1	ENST00000349496	kon-26	872826	p.T41A	c.121A>G	Liver	NS	NS	Carcinoma	Hepatocellular carcinoma	NS	10665646	-	Confirmed Somatic	Tumour Sample	Unknown	3:41266124..41266124
CTNNB1	ENST00000349496	nhi-8	873172	p.T41A	c.121A>G	Liver	NS	NS	Carcinoma	Hepatocellular carcinoma	NS	10487827	-	Confirmed Somatic	Tumour Sample	Unknown	3:41266124..41266124
CTNNB1	ENST00000349496	nhi-9	873173	p.T41A	c.121A>G	Liver	NS	NS	Carcinoma	Hepatocellular carcinoma	NS	10487827	-	Confirmed Somatic	Tumour Sample	Unknown	3:41266124..41266124
CTNNB1	ENST00000349496	HB91	873284	p.T41A	c.121A>G	Liver	NS	NS	Other	Hepatoblastoma	NS	10398436	-	Confirmed Somatic	Tumour Sample	Unknown	3:41266124..41266124
CTNNB1	ENST00000349496	E37345	874762	p.T41A	c.121A>G	Liver	NS	NS	Carcinoma	Hepatocellular carcinoma	NS	12845670	-	Confirmed Somatic	Tumour Sample	Unknown	3:41266124..41266124
CTNNB1	ENST00000349496	E37350	874767	p.T41A	c.121A>G	Liver	NS	NS	Carcinoma	Hepatocellular carcinoma	NS	12845670	-	Confirmed Somatic	Tumour Sample	Unknown	3:41266124..41266124
CTNNB1	ENST00000349496	E37353	874770	p.T41A	c.121A>G	Liver	NS	NS	Carcinoma	Hepatocellular carcinoma	NS	12845670	-	Confirmed Somatic	Tumour Sample	Unknown	3:41266124..41266124
CTNNB1	ENST00000349496	E37364	874781	p.T41A	c.121A>G	Liver	NS	NS	Carcinoma	Hepatocellular carcinoma	NS	12845670	-	Confirmed Somatic	Tumour Sample	Unknown	3:41266124..41266124
CTNNB1	ENST00000349496	E37365	874782	p.T41A	c.121A>G	Liver	NS	NS	Carcinoma	Hepatocellular carcinoma	NS	12845670	-	Confirmed Somatic	Tumour Sample	Unknown	3:41266124..41266124
CTNNB1	ENST00000349496	E7227	876641	p.T41A	c.121A>G	Liver	NS	NS	Other	Hepatoblastoma	NS	11309340	-	Confirmed Somatic	Tumour Sample	Unknown	3:41266124..41266124
CTNNB1	ENST00000349496	E7646	876996	p.T41A	c.121A>G	Liver	NS	NS	Carcinoma	Hepatocellular carcinoma	NS	11477549	-	Confirmed Somatic	Tumour Sample	Unknown	3:41266124..41266124
CTNNB1	ENST00000349496	CHC059	877720	p.T41A	c.121A>G	Liver	NS	NS	Carcinoma	Hepatocellular carcinoma	NS	11375957	-	Confirmed Somatic	Tumour Sample	Unknown	3:41266124..41266124
CTNNB1	ENST00000349496	HCC-83	878059	p.T41A	c.121A>G	Liver	NS	NS	Carcinoma	Hepatocellular carcinoma	NS	12101426	-	Confirmed Somatic	Tumour Sample	Unknown	3:41266124..41266124
CTNNB1	ENST00000349496	E13981	878295	p.T41A	c.121A>G	Liver	NS	NS	Carcinoma	Hepatocellular carcinoma	NS	12375019	-	Confirmed Somatic	Tumour Sample	Unknown	3:41266124..41266124
CTNNB1	ENST00000349496	1073404	1073404	p.T41A	c.121A>G	Liver	NS	NS	Carcinoma	Hepatocellular carcinoma	NS	17187432	-	Confirmed Somatic	Tumour Sample	Unknown	3:41266124..41266124
CTNNB1	ENST00000349496	1073416	1073416	p.T41A	c.121A>G	Liver	NS	NS	Carcinoma	Hepatocellular carcinoma	NS	17187432	-	Confirmed Somatic	Tumour Sample	Unknown	3:41266124..41266124
CTNNB1	ENST00000349496	1073420	1073420	p.T41A	c.121A>G	Liver	NS	NS	Carcinoma	Hepatocellular carcinoma	NS	17187432	-	Confirmed Somatic	Tumour Sample	Unknown	3:41266124..41266124
CTNNB1	ENST00000349496	1073422	1073422	p.T41A	c.121A>G	Liver	NS	NS	Carcinoma	Hepatocellular carcinoma	NS	17187432	-	Confirmed Somatic	Tumour Sample	Unknown	3:41266124..41266124
CTNNB1	ENST00000349496	HCC26T	1566748	p.T41A	c.121A>G	Liver	NS	NS	Carcinoma	Hepatocellular carcinoma	NS	21822264	352	Confirmed Somatic	Tumour Sample	Unknown	3:41266124..41266124
CTNNB1	ENST00000349496	HCC214T	1566827	p.T41A	c.121A>G	Liver	NS	NS	Carcinoma	Hepatocellular carcinoma	NS	21822264	352	Confirmed Somatic	Tumour Sample	Unknown	3:41266124..41266124
CTNNB1	ENST00000349496	HCC223T	1566854	p.T41A	c.121A>G	Liver	NS	NS	Carcinoma	Hepatocellular carcinoma	NS	21822264	352	Confirmed Somatic	Tumour Sample	Unknown	3:41266124..41266124
CTNNB1	ENST00000349496	CHC013T	1713712	p.T41A	c.121A>G	Liver	NS	NS	Carcinoma	Hepatocellular carcinoma	NS	22561517	396	Confirmed Somatic	Tumour Sample	Unknown	3:41266124..41266124
CTNNB1	ENST00000349496	CHC059T	1713724	p.T41A	c.121A>G	Liver	NS	NS	Carcinoma	Hepatocellular carcinoma	NS	22561517	396	Confirmed Somatic	Tumour Sample	Unknown	3:41266124..41266124
CTNNB1	ENST00000349496	CHC317T	1713799	p.T41A	c.121A>G	Liver	NS	NS	Carcinoma	Hepatocellular carcinoma	NS	22561517	396	Confirmed Somatic	Tumour Sample	Unknown	3:41266124..41266124
CTNNB1	ENST00000349496	CHC437T	1713816	p.T41A	c.121A>G	Liver	NS	NS	Carcinoma	Hepatocellular carcinoma	NS	22561517	396	Confirmed Somatic	Tumour Sample	Unknown	3:41266124..41266124
CTNNB1	ENST00000349496	HC11	1737662	p.T41A	c.121A>G	Liver	NS	NS	Carcinoma	Hepatocellular carcinoma	NS	22634756	403	Confirmed Somatic	Tumour Sample	Unknown	3:41266124..41266124
CTNNB1	ENST00000349496	E41308	864375	p.T41A	c.121A>G	Liver	NS	NS	Carcinoma	Hepatocellular carcinoma	NS	15067328	-	Previously Reported	Tumour Sample	Unknown	3:41266124..41266124
CTNNB1	ENST00000349496	E41311	864378	p.T41A	c.121A>G	Liver	NS	NS	Carcinoma	Hepatocellular carcinoma	NS	15067328	-	Previously Reported	Tumour Sample	Unknown	3:41266124..41266124
CTNNB1	ENST00000349496	hsu-17	871786	p.T41A	c.121A>G	Liver	NS	NS	Carcinoma	Hepatocellular carcinoma	NS	10980116	-	Previously Reported	Tumour Sample	Unknown	3:41266124..41266124
CTNNB1	ENST00000349496	hsu-18	871787	p.T41A	c.121A>G	Liver	NS	NS	Carcinoma	Hepatocellular carcinoma	NS	10980116	-	Previously Reported	Tumour Sample	Unknown	3:41266124..41266124
CTNNB1	ENST00000349496	hsu-19	871788	p.T41A	c.121A>G	Liver	NS	NS	Carcinoma	Hepatocellular carcinoma	NS	10980116	-	Previously Reported	Tumour Sample	Unknown	3:41266124..41266124
CTNNB1	ENST00000349496	hsu-20	871789	p.T41A	c.121A>G	Liver	NS	NS	Carcinoma	Hepatocellular carcinoma	NS	10980116	-	Previously Reported	Tumour Sample	Unknown	3:41266124..41266124
CTNNB1	ENST00000349496	hsu-21	871790	p.T41A	c.121A>G	Liver	NS	NS	Carcinoma	Hepatocellular carcinoma	NS	10980116	-	Previously Reported	Tumour Sample	Unknown	3:41266124..41266124
CTNNB1	ENST00000349496	hsu-45	871814	p.T41A	c.121A>G	Liver	NS	NS	Carcinoma	Hepatocellular carcinoma	NS	10980116	-	Previously Reported	Tumour Sample	Unknown	3:41266124..41266124
CTNNB1	ENST00000349496	hsu-46	871815	p.T41A	c.121A>G	Liver	NS	NS	Carcinoma	Hepatocellular carcinoma	NS	10980116	-	Previously Reported	Tumour Sample	Unknown	3:41266124..41266124
CTNNB1	ENST00000349496	HB13	872216	p.T41A	c.121A>G	Liver	NS	NS	Other	Hepatoblastoma	NS	10698519	-	Previously Reported	Tumour Sample	Unknown	3:41266124..41266124
CTNNB1	ENST00000349496	E2943	872901	p.T41A	c.121A>G	Liver	NS	NS	Carcinoma	Hepatocellular carcinoma	NS	10595907	-	Previously Reported	Tumour Sample	Unknown	3:41266124..41266124
CTNNB1	ENST00000349496	1126559	1126559	p.T41A	c.121A>G	Liver	NS	NS	Carcinoma	Hepatocellular carcinoma	NS	17531558	-	Previously Reported	Unknown	Unknown	3:41266124..41266124
CTNNB1	ENST00000349496	1127374	1127374	p.T41A	c.121A>G	Liver	NS	NS	Carcinoma	Hepatocellular carcinoma	NS	18282277	-	Previously Reported	Tumour Sample	Unknown	3:41266124..41266124
CTNNB1	ENST00000349496	1127618	1127618	p.T41A	c.121A>G	Liver	NS	NS	Carcinoma	Hepatocellular carcinoma	NS	18467159	-	Previously Reported	Tumour Sample	Unknown	3:41266124..41266124
CTNNB1	ENST00000349496	1127619	1127619	p.T41A	c.121A>G	Liver	NS	NS	Carcinoma	Hepatocellular carcinoma	NS	18467159	-	Previously Reported	Tumour Sample	Unknown	3:41266124..41266124
CTNNB1	ENST00000349496	1127620	1127620	p.T41A	c.121A>G	Liver	NS	NS	Carcinoma	Hepatocellular carcinoma	NS	18467159	-	Previously Reported	Tumour Sample	Unknown	3:41266124..41266124
CTNNB1	ENST00000349496	1127621	1127621	p.T41A	c.121A>G	Liver	NS	NS	Carcinoma	Hepatocellular carcinoma	NS	18467159	-	Previously Reported	Tumour Sample	Unknown	3:41266124..41266124
CTNNB1	ENST00000349496	1127650	1127650	p.T41A	c.121A>G	Liver	NS	NS	Carcinoma	Hepatocellular carcinoma	NS	18467159	-	Previously Reported	Tumour Sample	Unknown	3:41266124..41266124
CTNNB1	ENST00000349496	1130539	1130539	p.T41A	c.121A>G	Liver	NS	NS	Carcinoma	Hepatocellular carcinoma	NS	17510384	-	Previously Reported	Tumour Sample	Unknown	3:41266124..41266124
CTNNB1	ENST00000349496	1130540	1130540	p.T41A	c.121A>G	Liver	NS	NS	Carcinoma	Hepatocellular carcinoma	NS	17510384	-	Previously Reported	Tumour Sample	Unknown	3:41266124..41266124
CTNNB1	ENST00000349496	1173872	1173872	p.T41A	c.121A>G	Liver	NS	NS	Other	Hepatoblastoma	NS	16937357	-	Previously Reported	Unknown	Unknown	3:41266124..41266124
CTNNB1	ENST00000349496	1189005	1189005	p.T41A	c.121A>G	Liver	NS	NS	Carcinoma	Hepatocellular carcinoma	NS	19101982	-	Previously Reported	Tumour Sample	Unknown	3:41266124..41266124
CTNNB1	ENST00000349496	1550280	1550280	p.T41A	c.121A>G	Liver	NS	NS	Carcinoma	Hepatocellular carcinoma	NS	21457159	-	Previously Reported	Tumour Sample	Unknown	3:41266124..41266124
CTNNB1	ENST00000349496	1550295	1550295	p.T41A	c.121A>G	Liver	NS	NS	Carcinoma	Hepatocellular carcinoma	NS	21457159	-	Previously Reported	Tumour Sample	Unknown	3:41266124..41266124
CTNNB1	ENST00000349496	1189009	1189009	p.T41P	c.121A>C	Liver	NS	NS	Carcinoma	Hepatocellular carcinoma	NS	19101982	-	Previously Reported	Tumour Sample	Unknown	3:41266124..41266124
CTNNB1	ENST00000349496	NY204	1173746	p.T41I	c.122C>T	Liver	NS	NS	Carcinoma	Hepatocellular carcinoma	NS	18701503	-	Confirmed Somatic	Tumour Sample	Heterozygous	3:41266125..41266125
CTNNB1	ENST00000349496	BN23T	1919144	p.T41I	c.122C>T	Liver	NS	NS	Carcinoma	NS	NS	-	323	Previously Reported	Tumour Sample	Heterozygous	3:41266125..41266125
CTNNB1	ENST00000349496	leg-10	868065	p.T41I	c.122C>T	Liver	NS	NS	Carcinoma	Hepatocellular carcinoma	NS	11375957	-	Confirmed Somatic	Tumour Sample	Unknown	3:41266125..41266125
CTNNB1	ENST00000349496	fuj-3	869597	p.T41I	c.122C>T	Liver	NS	NS	Carcinoma	Hepatocellular carcinoma	NS	11282485	-	Confirmed Somatic	Tumour Sample	Unknown	3:41266125..41266125
CTNNB1	ENST00000349496	T50	871459	p.T41I	c.122C>T	Liver	NS	NS	Carcinoma	Hepatocellular carcinoma	NS	10700176	-	Confirmed Somatic	Tumour Sample	Unknown	3:41266125..41266125
CTNNB1	ENST00000349496	HB-8	878132	p.T41I	c.122C>T	Liver	NS	NS	Other	Hepatoblastoma	NS	12101426	-	Confirmed Somatic	Tumour Sample	Unknown	3:41266125..41266125
CTNNB1	ENST00000349496	1127281	1127281	p.T41I	c.122C>T	Liver	NS	NS	Carcinoma	Hepatocellular carcinoma	NS	18358501	-	Confirmed Somatic	Tumour Sample	Unknown	3:41266125..41266125
CTNNB1	ENST00000349496	HCC203T	1566811	p.T41I	c.122C>T	Liver	NS	NS	Carcinoma	Hepatocellular carcinoma	NS	21822264	352	Confirmed Somatic	Tumour Sample	Unknown	3:41266125..41266125
CTNNB1	ENST00000349496	HCC220T	1566833	p.T41I	c.122C>T	Liver	NS	NS	Carcinoma	Hepatocellular carcinoma	NS	21822264	352	Confirmed Somatic	Tumour Sample	Unknown	3:41266125..41266125
CTNNB1	ENST00000349496	E41304	864371	p.T41I	c.122C>T	Liver	NS	NS	Carcinoma	Hepatocellular carcinoma	NS	15067328	-	Previously Reported	Tumour Sample	Unknown	3:41266125..41266125
CTNNB1	ENST00000349496	hsu-22	871791	p.T41I	c.122C>T	Liver	NS	NS	Carcinoma	Hepatocellular carcinoma	NS	10980116	-	Previously Reported	Tumour Sample	Unknown	3:41266125..41266125
CTNNB1	ENST00000349496	hsu-44	871813	p.T41I	c.122C>T	Liver	NS	NS	Carcinoma	Hepatocellular carcinoma	NS	10980116	-	Previously Reported	Tumour Sample	Unknown	3:41266125..41266125
CTNNB1	ENST00000349496	E8179	877488	p.T41I	c.122C>T	Liver	NS	NS	Carcinoma	Hepatocellular carcinoma	NS	11429783	-	Previously Reported	Tumour Sample	Unknown	3:41266125..41266125
CTNNB1	ENST00000349496	CHC614T	1652983	p.T41N	c.122C>A	Liver	NS	NS	Carcinoma	Hepatocellular carcinoma	NS	-	381	Previously Reported	Tumour Sample	Homozygous	3:41266125..41266125
CTNNB1	ENST00000349496	E8178	877487	p.T41N	c.122C>A	Liver	NS	NS	Carcinoma	Hepatocellular carcinoma	NS	11429783	-	Previously Reported	Tumour Sample	Unknown	3:41266125..41266125
CTNNB1	ENST00000349496	CHC614T	1713823	p.T41N	c.122C>A	Liver	NS	NS	Carcinoma	Hepatocellular carcinoma	NS	22561517	396	Previously Reported	Tumour Sample	Unknown	3:41266125..41266125
CTNNB1	ENST00000349496	E30845	874003	p.T42I	c.125C>T	Liver	NS	NS	Carcinoma	Hepatocellular carcinoma	NS	14999698	-	Confirmed Somatic	Tumour Sample	Unknown	3:41266128..41266128
CTNNB1	ENST00000349496	1127375	1127375	p.P44A	c.130C>G	Liver	NS	NS	Carcinoma	Hepatocellular carcinoma	NS	18282277	-	Previously Reported	Tumour Sample	Unknown	3:41266133..41266133
CTNNB1	ENST00000349496	1130545	1130545	p.P44A	c.130C>G	Liver	NS	NS	Carcinoma	Hepatocellular carcinoma	NS	17510384	-	Previously Reported	Tumour Sample	Unknown	3:41266133..41266133
CTNNB1	ENST00000349496	RK004_C01	1918803	p.S45P	c.133T>C	Liver	NS	NS	Carcinoma	NS	NS	-	322	Previously Reported	Tumour Sample	Heterozygous	3:41266136..41266136
CTNNB1	ENST00000349496	RK051_C01	1918841	p.S45P	c.133T>C	Liver	NS	NS	Carcinoma	NS	NS	-	322	Previously Reported	Tumour Sample	Heterozygous	3:41266136..41266136
CTNNB1	ENST00000349496	HCC132T	1919188	p.S45P	c.133T>C	Liver	NS	NS	Carcinoma	NS	NS	-	323	Previously Reported	Tumour Sample	Heterozygous	3:41266136..41266136
CTNNB1	ENST00000349496	HCC137T	1919192	p.S45P	c.133T>C	Liver	NS	NS	Carcinoma	NS	NS	-	323	Previously Reported	Tumour Sample	Heterozygous	3:41266136..41266136
CTNNB1	ENST00000349496	cos-5	869166	p.S45P	c.133T>C	Liver	NS	NS	Carcinoma	Hepatocellular carcinoma	NS	9671767	-	Confirmed Somatic	Tumour Sample	Homozygous	3:41266136..41266136
CTNNB1	ENST00000349496	leg-15	868070	p.S45P	c.133T>C	Liver	NS	NS	Carcinoma	Hepatocellular carcinoma	NS	11375957	-	Confirmed Somatic	Tumour Sample	Unknown	3:41266136..41266136
CTNNB1	ENST00000349496	leg-16	868071	p.S45P	c.133T>C	Liver	NS	NS	Carcinoma	Hepatocellular carcinoma	NS	11375957	-	Confirmed Somatic	Tumour Sample	Unknown	3:41266136..41266136
CTNNB1	ENST00000349496	leg-17	868072	p.S45P	c.133T>C	Liver	NS	NS	Carcinoma	Hepatocellular carcinoma	NS	11375957	-	Confirmed Somatic	Tumour Sample	Unknown	3:41266136..41266136
CTNNB1	ENST00000349496	leg-18	868073	p.S45P	c.133T>C	Liver	NS	NS	Carcinoma	Hepatocellular carcinoma	NS	11375957	-	Confirmed Somatic	Tumour Sample	Unknown	3:41266136..41266136
CTNNB1	ENST00000349496	E4734	869201	p.S45P	c.133T>C	Liver	NS	NS	Carcinoma	Hepatocellular carcinoma	NS	9635572	-	Confirmed Somatic	Tumour Sample	Unknown	3:41266136..41266136
CTNNB1	ENST00000349496	E4735	869202	p.S45P	c.133T>C	Liver	NS	NS	Carcinoma	Hepatocellular carcinoma	NS	9635572	-	Confirmed Somatic	Tumour Sample	Unknown	3:41266136..41266136
CTNNB1	ENST00000349496	fuj-4	869598	p.S45P	c.133T>C	Liver	NS	NS	Carcinoma	Hepatocellular carcinoma	NS	11282485	-	Confirmed Somatic	Tumour Sample	Unknown	3:41266136..41266136
CTNNB1	ENST00000349496	T63	871472	p.S45P	c.133T>C	Liver	NS	NS	Carcinoma	Hepatocellular carcinoma	NS	10700176	-	Confirmed Somatic	Tumour Sample	Unknown	3:41266136..41266136
CTNNB1	ENST00000349496	T64	871473	p.S45P	c.133T>C	Liver	NS	NS	Carcinoma	Hepatocellular carcinoma	NS	10700176	-	Confirmed Somatic	Tumour Sample	Unknown	3:41266136..41266136
CTNNB1	ENST00000349496	E2937	872895	p.S45P	c.133T>C	Liver	NS	NS	Carcinoma	Hepatocellular carcinoma	NS	10595907	-	Confirmed Somatic	Tumour Sample	Unknown	3:41266136..41266136
CTNNB1	ENST00000349496	E2938	872896	p.S45P	c.133T>C	Liver	NS	NS	Carcinoma	Hepatocellular carcinoma	NS	10595907	-	Confirmed Somatic	Tumour Sample	Unknown	3:41266136..41266136
CTNNB1	ENST00000349496	E2939	872897	p.S45P	c.133T>C	Liver	NS	NS	Carcinoma	Hepatocellular carcinoma	NS	10595907	-	Confirmed Somatic	Tumour Sample	Unknown	3:41266136..41266136
CTNNB1	ENST00000349496	E37351	874768	p.S45P	c.133T>C	Liver	NS	NS	Carcinoma	Hepatocellular carcinoma	NS	12845670	-	Confirmed Somatic	Tumour Sample	Unknown	3:41266136..41266136
CTNNB1	ENST00000349496	HCC-10	878046	p.S45P	c.133T>C	Liver	NS	NS	Carcinoma	Hepatocellular carcinoma	NS	12101426	-	Confirmed Somatic	Tumour Sample	Unknown	3:41266136..41266136
CTNNB1	ENST00000349496	HCC-44	878053	p.S45P	c.133T>C	Liver	NS	NS	Carcinoma	Hepatocellular carcinoma	NS	12101426	-	Confirmed Somatic	Tumour Sample	Unknown	3:41266136..41266136
CTNNB1	ENST00000349496	HCC-52	878054	p.S45P	c.133T>C	Liver	NS	NS	Carcinoma	Hepatocellular carcinoma	NS	12101426	-	Confirmed Somatic	Tumour Sample	Unknown	3:41266136..41266136
CTNNB1	ENST00000349496	HCC-54	878055	p.S45P	c.133T>C	Liver	NS	NS	Carcinoma	Hepatocellular carcinoma	NS	12101426	-	Confirmed Somatic	Tumour Sample	Unknown	3:41266136..41266136
CTNNB1	ENST00000349496	HCC-61	878056	p.S45P	c.133T>C	Liver	NS	NS	Carcinoma	Hepatocellular carcinoma	NS	12101426	-	Confirmed Somatic	Tumour Sample	Unknown	3:41266136..41266136
CTNNB1	ENST00000349496	HCC-77	878057	p.S45P	c.133T>C	Liver	NS	NS	Carcinoma	Hepatocellular carcinoma	NS	12101426	-	Confirmed Somatic	Tumour Sample	Unknown	3:41266136..41266136
CTNNB1	ENST00000349496	E13980	878294	p.S45P	c.133T>C	Liver	NS	NS	Carcinoma	Hepatocellular carcinoma	NS	12375019	-	Confirmed Somatic	Tumour Sample	Unknown	3:41266136..41266136
CTNNB1	ENST00000349496	1042502	1042502	p.S45P	c.133T>C	Liver	NS	NS	Other	Adenoma	NS	16496320	-	Confirmed Somatic	Tumour Sample	Unknown	3:41266136..41266136
CTNNB1	ENST00000349496	1073402	1073402	p.S45P	c.133T>C	Liver	NS	NS	Carcinoma	Hepatocellular carcinoma	NS	17187432	-	Confirmed Somatic	Tumour Sample	Unknown	3:41266136..41266136
CTNNB1	ENST00000349496	1073407	1073407	p.S45P	c.133T>C	Liver	NS	NS	Carcinoma	Hepatocellular carcinoma	NS	17187432	-	Confirmed Somatic	Tumour Sample	Unknown	3:41266136..41266136
CTNNB1	ENST00000349496	1073409	1073409	p.S45P	c.133T>C	Liver	NS	NS	Carcinoma	Hepatocellular carcinoma	NS	17187432	-	Confirmed Somatic	Tumour Sample	Unknown	3:41266136..41266136
CTNNB1	ENST00000349496	1073410	1073410	p.S45P	c.133T>C	Liver	NS	NS	Carcinoma	Hepatocellular carcinoma	NS	17187432	-	Confirmed Somatic	Tumour Sample	Unknown	3:41266136..41266136
CTNNB1	ENST00000349496	1073424	1073424	p.S45P	c.133T>C	Liver	NS	NS	Carcinoma	Hepatocellular carcinoma	NS	17187432	-	Confirmed Somatic	Tumour Sample	Unknown	3:41266136..41266136
CTNNB1	ENST00000349496	1073427	1073427	p.S45P	c.133T>C	Liver	NS	NS	Carcinoma	Hepatocellular carcinoma	NS	17187432	-	Confirmed Somatic	Tumour Sample	Unknown	3:41266136..41266136
CTNNB1	ENST00000349496	HCC07T	1566726	p.S45P	c.133T>C	Liver	NS	NS	Carcinoma	Hepatocellular carcinoma	NS	21822264	352	Confirmed Somatic	Tumour Sample	Unknown	3:41266136..41266136
CTNNB1	ENST00000349496	HCC165T	1566765	p.S45P	c.133T>C	Liver	NS	NS	Carcinoma	Hepatocellular carcinoma	NS	21822264	352	Confirmed Somatic	Tumour Sample	Unknown	3:41266136..41266136
CTNNB1	ENST00000349496	HCC50T	1566766	p.S45P	c.133T>C	Liver	NS	NS	Carcinoma	Hepatocellular carcinoma	NS	21822264	352	Confirmed Somatic	Tumour Sample	Unknown	3:41266136..41266136
CTNNB1	ENST00000349496	HCC215T	1566835	p.S45P	c.133T>C	Liver	NS	NS	Carcinoma	Hepatocellular carcinoma	NS	21822264	352	Confirmed Somatic	Tumour Sample	Unknown	3:41266136..41266136
CTNNB1	ENST00000349496	HCC222T	1566853	p.S45P	c.133T>C	Liver	NS	NS	Carcinoma	Hepatocellular carcinoma	NS	21822264	352	Confirmed Somatic	Tumour Sample	Unknown	3:41266136..41266136
CTNNB1	ENST00000349496	CHC097T	1713727	p.S45P	c.133T>C	Liver	NS	NS	Carcinoma	Hepatocellular carcinoma	NS	22561517	396	Confirmed Somatic	Tumour Sample	Unknown	3:41266136..41266136
CTNNB1	ENST00000349496	CHC1040T	1713730	p.S45P	c.133T>C	Liver	NS	NS	Carcinoma	Hepatocellular carcinoma	NS	22561517	396	Confirmed Somatic	Tumour Sample	Unknown	3:41266136..41266136
CTNNB1	ENST00000349496	CHC115T	1713743	p.S45P	c.133T>C	Liver	NS	NS	Carcinoma	Hepatocellular carcinoma	NS	22561517	396	Confirmed Somatic	Tumour Sample	Unknown	3:41266136..41266136
CTNNB1	ENST00000349496	CHC242T	1713783	p.S45P	c.133T>C	Liver	NS	NS	Carcinoma	Hepatocellular carcinoma	NS	22561517	396	Confirmed Somatic	Tumour Sample	Unknown	3:41266136..41266136
CTNNB1	ENST00000349496	CHC430T	1713813	p.S45P	c.133T>C	Liver	NS	NS	Carcinoma	Hepatocellular carcinoma	NS	22561517	396	Confirmed Somatic	Tumour Sample	Unknown	3:41266136..41266136
CTNNB1	ENST00000349496	hsu-24	871793	p.S45P	c.133T>C	Liver	NS	NS	Carcinoma	Hepatocellular carcinoma	NS	10980116	-	Previously Reported	Tumour Sample	Unknown	3:41266136..41266136
CTNNB1	ENST00000349496	hsu-25	871794	p.S45P	c.133T>C	Liver	NS	NS	Carcinoma	Hepatocellular carcinoma	NS	10980116	-	Previously Reported	Tumour Sample	Unknown	3:41266136..41266136
CTNNB1	ENST00000349496	hsu-26	871795	p.S45P	c.133T>C	Liver	NS	NS	Carcinoma	Hepatocellular carcinoma	NS	10980116	-	Previously Reported	Tumour Sample	Unknown	3:41266136..41266136
CTNNB1	ENST00000349496	hsu-27	871796	p.S45P	c.133T>C	Liver	NS	NS	Carcinoma	Hepatocellular carcinoma	NS	10980116	-	Previously Reported	Tumour Sample	Unknown	3:41266136..41266136
CTNNB1	ENST00000349496	hsu-28	871797	p.S45P	c.133T>C	Liver	NS	NS	Carcinoma	Hepatocellular carcinoma	NS	10980116	-	Previously Reported	Tumour Sample	Unknown	3:41266136..41266136
CTNNB1	ENST00000349496	hsu-47	871816	p.S45P	c.133T>C	Liver	NS	NS	Carcinoma	Hepatocellular carcinoma	NS	10980116	-	Previously Reported	Tumour Sample	Unknown	3:41266136..41266136
CTNNB1	ENST00000349496	hsu-48	871817	p.S45P	c.133T>C	Liver	NS	NS	Carcinoma	Hepatocellular carcinoma	NS	10980116	-	Previously Reported	Tumour Sample	Unknown	3:41266136..41266136
CTNNB1	ENST00000349496	hsu-49	871818	p.S45P	c.133T>C	Liver	NS	NS	Carcinoma	Hepatocellular carcinoma	NS	10980116	-	Previously Reported	Tumour Sample	Unknown	3:41266136..41266136
CTNNB1	ENST00000349496	hsu-50	871819	p.S45P	c.133T>C	Liver	NS	NS	Carcinoma	Hepatocellular carcinoma	NS	10980116	-	Previously Reported	Tumour Sample	Unknown	3:41266136..41266136
CTNNB1	ENST00000349496	1127375	1127375	p.S45P	c.133T>C	Liver	NS	NS	Carcinoma	Hepatocellular carcinoma	NS	18282277	-	Previously Reported	Tumour Sample	Unknown	3:41266136..41266136
CTNNB1	ENST00000349496	1127376	1127376	p.S45P	c.133T>C	Liver	NS	NS	Carcinoma	Hepatocellular carcinoma	NS	18282277	-	Previously Reported	Tumour Sample	Unknown	3:41266136..41266136
CTNNB1	ENST00000349496	1189007	1189007	p.S45P	c.133T>C	Liver	NS	NS	Carcinoma	Hepatocellular carcinoma	NS	19101982	-	Previously Reported	Tumour Sample	Unknown	3:41266136..41266136
CTNNB1	ENST00000349496	1550294	1550294	p.S45P	c.133T>C	Liver	NS	NS	Carcinoma	Hepatocellular carcinoma	NS	21457159	-	Previously Reported	Tumour Sample	Unknown	3:41266136..41266136
CTNNB1	ENST00000349496	M79	1173783	p.S45A	c.133T>G	Liver	NS	NS	Carcinoma	Hepatocellular carcinoma	NS	18701503	-	Confirmed Somatic	Tumour Sample	Heterozygous	3:41266136..41266136
CTNNB1	ENST00000349496	B80	1173809	p.S45A	c.133T>G	Liver	NS	NS	Carcinoma	Hepatocellular carcinoma	NS	18701503	-	Confirmed Somatic	Tumour Sample	Heterozygous	3:41266136..41266136
CTNNB1	ENST00000349496	HCC30T	1566752	p.S45A	c.133T>G	Liver	NS	NS	Carcinoma	Hepatocellular carcinoma	NS	-	323	Previously Reported	Tumour Sample	Heterozygous	3:41266136..41266136
CTNNB1	ENST00000349496	HCC35T	1919203	p.S45A	c.133T>G	Liver	NS	NS	Carcinoma	NS	NS	-	323	Previously Reported	Tumour Sample	Heterozygous	3:41266136..41266136
CTNNB1	ENST00000349496	CHC121T	1652968	p.S45A	c.133T>G	Liver	NS	NS	Carcinoma	Hepatocellular carcinoma	NS	-	381	Previously Reported	Tumour Sample	Homozygous	3:41266136..41266136
CTNNB1	ENST00000349496	CHC121	877721	p.S45A	c.133T>G	Liver	NS	NS	Carcinoma	Hepatocellular carcinoma	NS	11375957	-	Confirmed Somatic	Tumour Sample	Unknown	3:41266136..41266136
CTNNB1	ENST00000349496	1073411	1073411	p.S45A	c.133T>G	Liver	NS	NS	Carcinoma	Hepatocellular carcinoma	NS	17187432	-	Confirmed Somatic	Tumour Sample	Unknown	3:41266136..41266136
CTNNB1	ENST00000349496	hsu-51	871820	p.S45A	c.133T>G	Liver	NS	NS	Carcinoma	Hepatocellular carcinoma	NS	10980116	-	Previously Reported	Tumour Sample	Unknown	3:41266136..41266136
CTNNB1	ENST00000349496	1127644	1127644	p.S45A	c.133T>G	Liver	NS	NS	Carcinoma	Hepatocellular carcinoma	NS	18467159	-	Previously Reported	Tumour Sample	Unknown	3:41266136..41266136
CTNNB1	ENST00000349496	CHC121T	1713751	p.S45A	c.133T>G	Liver	NS	NS	Carcinoma	Hepatocellular carcinoma	NS	22561517	396	Previously Reported	Tumour Sample	Unknown	3:41266136..41266136
CTNNB1	ENST00000349496	HCC98T	1919254	p.S45T	c.133T>A	Liver	NS	NS	Carcinoma	NS	NS	-	323	Previously Reported	Tumour Sample	Heterozygous	3:41266136..41266136
CTNNB1	ENST00000349496	won-5	870485	p.S45T	c.133T>A	Liver	NS	NS	Carcinoma	Hepatocellular carcinoma	NS	11443619	-	Confirmed Somatic	Tumour Sample	Unknown	3:41266136..41266136
CTNNB1	ENST00000349496	1172691	1172691	p.S45F	c.134C>T	Liver	NS	NS	Carcinoma	Hepatocellular carcinoma	NS	17393110	-	Confirmed Somatic	Tumour Sample	Heterozygous	3:41266137..41266137
CTNNB1	ENST00000349496	1172692	1172692	p.S45F	c.134C>T	Liver	NS	NS	Carcinoma	Hepatocellular carcinoma	NS	17393110	-	Confirmed Somatic	Tumour Sample	Heterozygous	3:41266137..41266137
CTNNB1	ENST00000349496	RK058_C01	1918846	p.S45F	c.134C>T	Liver	NS	NS	Carcinoma	NS	NS	-	322	Previously Reported	Tumour Sample	Heterozygous	3:41266137..41266137
CTNNB1	ENST00000349496	HCC101T	1919165	p.S45F	c.134C>T	Liver	NS	NS	Carcinoma	NS	NS	-	323	Previously Reported	Tumour Sample	Heterozygous	3:41266137..41266137
CTNNB1	ENST00000349496	HCC115T	1919176	p.S45F	c.134C>T	Liver	NS	NS	Carcinoma	NS	NS	-	323	Previously Reported	Tumour Sample	Heterozygous	3:41266137..41266137
CTNNB1	ENST00000349496	HCC138T	1919193	p.S45F	c.134C>T	Liver	NS	NS	Carcinoma	NS	NS	-	323	Previously Reported	Tumour Sample	Heterozygous	3:41266137..41266137
CTNNB1	ENST00000349496	HCC32T	1919200	p.S45F	c.134C>T	Liver	NS	NS	Carcinoma	NS	NS	-	323	Previously Reported	Tumour Sample	Heterozygous	3:41266137..41266137
CTNNB1	ENST00000349496	HCC6T	1919228	p.S45F	c.134C>T	Liver	NS	NS	Carcinoma	NS	NS	-	323	Previously Reported	Tumour Sample	Heterozygous	3:41266137..41266137
CTNNB1	ENST00000349496	B88	1173752	p.S45F	c.134C>T	Liver	NS	NS	Carcinoma	Hepatocellular carcinoma	NS	18701503	-	Confirmed Somatic	Tumour Sample	Homozygous	3:41266137..41266137
CTNNB1	ENST00000349496	CHC197T	1652970	p.S45F	c.134C>T	Liver	NS	NS	Carcinoma	Hepatocellular carcinoma	NS	-	381	Previously Reported	Tumour Sample	Homozygous	3:41266137..41266137
CTNNB1	ENST00000349496	leg-11	868066	p.S45F	c.134C>T	Liver	NS	NS	Carcinoma	Hepatocellular carcinoma	NS	11375957	-	Confirmed Somatic	Tumour Sample	Unknown	3:41266137..41266137
CTNNB1	ENST00000349496	leg-12	868067	p.S45F	c.134C>T	Liver	NS	NS	Carcinoma	Hepatocellular carcinoma	NS	11375957	-	Confirmed Somatic	Tumour Sample	Unknown	3:41266137..41266137
CTNNB1	ENST00000349496	leg-13	868068	p.S45F	c.134C>T	Liver	NS	NS	Carcinoma	Hepatocellular carcinoma	NS	11375957	-	Confirmed Somatic	Tumour Sample	Unknown	3:41266137..41266137
CTNNB1	ENST00000349496	leg-14	868069	p.S45F	c.134C>T	Liver	NS	NS	Carcinoma	Hepatocellular carcinoma	NS	11375957	-	Confirmed Somatic	Tumour Sample	Unknown	3:41266137..41266137
CTNNB1	ENST00000349496	E4736	869203	p.S45F	c.134C>T	Liver	NS	NS	Carcinoma	Hepatocellular carcinoma	NS	9635572	-	Confirmed Somatic	Tumour Sample	Unknown	3:41266137..41266137
CTNNB1	ENST00000349496	E4737	869204	p.S45F	c.134C>T	Liver	NS	NS	Carcinoma	Hepatocellular carcinoma	NS	9635572	-	Confirmed Somatic	Tumour Sample	Unknown	3:41266137..41266137
CTNNB1	ENST00000349496	won-4	870484	p.S45F	c.134C>T	Liver	NS	NS	Carcinoma	Hepatocellular carcinoma	NS	11443619	-	Confirmed Somatic	Tumour Sample	Unknown	3:41266137..41266137
CTNNB1	ENST00000349496	E2929	872887	p.S45F	c.134C>T	Liver	NS	NS	Carcinoma	Hepatocellular carcinoma	NS	10595907	-	Confirmed Somatic	Tumour Sample	Unknown	3:41266137..41266137
CTNNB1	ENST00000349496	ter-6	873046	p.S45F	c.134C>T	Liver	NS	NS	Carcinoma	NS	NS	10597262	-	Confirmed Somatic	Tumour Sample	Unknown	3:41266137..41266137
CTNNB1	ENST00000349496	nhi-4	873168	p.S45F	c.134C>T	Liver	NS	NS	Carcinoma	Hepatocellular carcinoma	NS	10487827	-	Confirmed Somatic	Tumour Sample	Unknown	3:41266137..41266137
CTNNB1	ENST00000349496	CHC134	877722	p.S45F	c.134C>T	Liver	NS	NS	Carcinoma	Hepatocellular carcinoma	NS	11375957	-	Confirmed Somatic	Tumour Sample	Unknown	3:41266137..41266137
CTNNB1	ENST00000349496	CHC197	877723	p.S45F	c.134C>T	Liver	NS	NS	Carcinoma	Hepatocellular carcinoma	NS	11375957	-	Confirmed Somatic	Tumour Sample	Unknown	3:41266137..41266137
CTNNB1	ENST00000349496	CHC217	877724	p.S45F	c.134C>T	Liver	NS	NS	Carcinoma	Hepatocellular carcinoma	NS	11375957	-	Confirmed Somatic	Tumour Sample	Unknown	3:41266137..41266137
CTNNB1	ENST00000349496	414HCC	1041029	p.S45F	c.134C>T	Liver	NS	NS	Carcinoma	Hepatocellular carcinoma	NS	15288479	-	Confirmed Somatic	Tumour Sample	Unknown	3:41266137..41266137
CTNNB1	ENST00000349496	1042503	1042503	p.S45F	c.134C>T	Liver	NS	NS	Other	Adenoma	NS	16496320	-	Confirmed Somatic	Tumour Sample	Unknown	3:41266137..41266137
CTNNB1	ENST00000349496	1073400	1073400	p.S45F	c.134C>T	Liver	NS	NS	Carcinoma	Hepatocellular carcinoma	NS	17187432	-	Confirmed Somatic	Tumour Sample	Unknown	3:41266137..41266137
CTNNB1	ENST00000349496	1073403	1073403	p.S45F	c.134C>T	Liver	NS	NS	Carcinoma	Hepatocellular carcinoma	NS	17187432	-	Confirmed Somatic	Tumour Sample	Unknown	3:41266137..41266137
CTNNB1	ENST00000349496	1073405	1073405	p.S45F	c.134C>T	Liver	NS	NS	Carcinoma	Hepatocellular carcinoma	NS	17187432	-	Confirmed Somatic	Tumour Sample	Unknown	3:41266137..41266137
CTNNB1	ENST00000349496	1073426	1073426	p.S45F	c.134C>T	Liver	NS	NS	Carcinoma	Hepatocellular carcinoma	NS	17187432	-	Confirmed Somatic	Tumour Sample	Unknown	3:41266137..41266137
CTNNB1	ENST00000349496	1127273	1127273	p.S45F	c.134C>T	Liver	NS	NS	Carcinoma	Hepatocellular carcinoma	NS	18358501	-	Confirmed Somatic	Tumour Sample	Unknown	3:41266137..41266137
CTNNB1	ENST00000349496	1127319	1127319	p.S45F	c.134C>T	Liver	NS	NS	Carcinoma	Hepatocellular carcinoma	NS	18358501	-	Confirmed Somatic	Tumour Sample	Unknown	3:41266137..41266137
CTNNB1	ENST00000349496	HCC556T	1566795	p.S45F	c.134C>T	Liver	NS	NS	Carcinoma	Hepatocellular carcinoma	NS	21822264	352	Confirmed Somatic	Tumour Sample	Unknown	3:41266137..41266137
CTNNB1	ENST00000349496	HCC213T	1566820	p.S45F	c.134C>T	Liver	NS	NS	Carcinoma	Hepatocellular carcinoma	NS	21822264	352	Confirmed Somatic	Tumour Sample	Unknown	3:41266137..41266137
CTNNB1	ENST00000349496	CHC037T	1713720	p.S45F	c.134C>T	Liver	NS	NS	Carcinoma	Hepatocellular carcinoma	NS	22561517	396	Confirmed Somatic	Tumour Sample	Unknown	3:41266137..41266137
CTNNB1	ENST00000349496	CHC918T	1713832	p.S45F	c.134C>T	Liver	NS	NS	Carcinoma	Hepatocellular carcinoma	NS	22561517	396	Confirmed Somatic	Tumour Sample	Unknown	3:41266137..41266137
CTNNB1	ENST00000349496	hsu-23	871792	p.S45F	c.134C>T	Liver	NS	NS	Carcinoma	Hepatocellular carcinoma	NS	10980116	-	Previously Reported	Tumour Sample	Unknown	3:41266137..41266137
CTNNB1	ENST00000349496	hsu-52	871821	p.S45F	c.134C>T	Liver	NS	NS	Carcinoma	Hepatocellular carcinoma	NS	10980116	-	Previously Reported	Tumour Sample	Unknown	3:41266137..41266137
CTNNB1	ENST00000349496	hsu-53	871822	p.S45F	c.134C>T	Liver	NS	NS	Carcinoma	Hepatocellular carcinoma	NS	10980116	-	Previously Reported	Tumour Sample	Unknown	3:41266137..41266137
CTNNB1	ENST00000349496	hsu-54	871823	p.S45F	c.134C>T	Liver	NS	NS	Carcinoma	Hepatocellular carcinoma	NS	10980116	-	Previously Reported	Tumour Sample	Unknown	3:41266137..41266137
CTNNB1	ENST00000349496	hsu-55	871824	p.S45F	c.134C>T	Liver	NS	NS	Carcinoma	Hepatocellular carcinoma	NS	10980116	-	Previously Reported	Tumour Sample	Unknown	3:41266137..41266137
CTNNB1	ENST00000349496	HB2	872205	p.S45F	c.134C>T	Liver	NS	NS	Other	Hepatoblastoma	NS	10698519	-	Previously Reported	Tumour Sample	Unknown	3:41266137..41266137
CTNNB1	ENST00000349496	1127377	1127377	p.S45F	c.134C>T	Liver	NS	NS	Carcinoma	Hepatocellular carcinoma	NS	18282277	-	Previously Reported	Tumour Sample	Unknown	3:41266137..41266137
CTNNB1	ENST00000349496	1127645	1127645	p.S45F	c.134C>T	Liver	NS	NS	Carcinoma	Hepatocellular carcinoma	NS	18467159	-	Previously Reported	Tumour Sample	Unknown	3:41266137..41266137
CTNNB1	ENST00000349496	1127646	1127646	p.S45F	c.134C>T	Liver	NS	NS	Carcinoma	Hepatocellular carcinoma	NS	18467159	-	Previously Reported	Tumour Sample	Unknown	3:41266137..41266137
CTNNB1	ENST00000349496	1130541	1130541	p.S45F	c.134C>T	Liver	NS	NS	Carcinoma	Hepatocellular carcinoma	NS	17510384	-	Previously Reported	Tumour Sample	Unknown	3:41266137..41266137
CTNNB1	ENST00000349496	1130549	1130549	p.S45F	c.134C>T	Liver	NS	NS	Carcinoma	Hepatocellular carcinoma	NS	17510384	-	Previously Reported	Tumour Sample	Unknown	3:41266137..41266137
CTNNB1	ENST00000349496	1550286	1550286	p.S45F	c.134C>T	Liver	NS	NS	Carcinoma	Hepatocellular carcinoma	NS	21457159	-	Previously Reported	Tumour Sample	Unknown	3:41266137..41266137
CTNNB1	ENST00000349496	CHC197T	1713767	p.S45F	c.134C>T	Liver	NS	NS	Carcinoma	Hepatocellular carcinoma	NS	22561517	396	Previously Reported	Tumour Sample	Unknown	3:41266137..41266137
CTNNB1	ENST00000349496	BN38T	1919155	p.S45C	c.134C>G	Liver	NS	NS	Carcinoma	NS	NS	-	323	Previously Reported	Tumour Sample	Heterozygous	3:41266137..41266137
CTNNB1	ENST00000349496	kon-12	872812	p.S45C	c.134C>G	Liver	NS	NS	Carcinoma	Hepatocellular carcinoma	NS	10665646	-	Confirmed Somatic	Tumour Sample	Unknown	3:41266137..41266137
CTNNB1	ENST00000349496	HCC-35	878051	p.S45C	c.134C>G	Liver	NS	NS	Carcinoma	Hepatocellular carcinoma	NS	12101426	-	Confirmed Somatic	Tumour Sample	Unknown	3:41266137..41266137
CTNNB1	ENST00000349496	RK064_C01	1918850	p.S45Y	c.134C>A	Liver	NS	NS	Carcinoma	NS	NS	-	322	Previously Reported	Tumour Sample	Heterozygous	3:41266137..41266137
CTNNB1	ENST00000349496	HCC37T	1919205	p.S45Y	c.134C>A	Liver	NS	NS	Carcinoma	NS	NS	-	323	Previously Reported	Tumour Sample	Heterozygous	3:41266137..41266137
CTNNB1	ENST00000349496	HCC82T	1919240	p.S45Y	c.134C>A	Liver	NS	NS	Carcinoma	NS	NS	-	323	Previously Reported	Tumour Sample	Heterozygous	3:41266137..41266137
CTNNB1	ENST00000349496	HCC95T	1919252	p.S45Y	c.134C>A	Liver	NS	NS	Carcinoma	NS	NS	-	323	Previously Reported	Tumour Sample	Heterozygous	3:41266137..41266137
CTNNB1	ENST00000349496	HCC98T	1919254	p.S45Y	c.134C>A	Liver	NS	NS	Carcinoma	NS	NS	-	323	Previously Reported	Tumour Sample	Heterozygous	3:41266137..41266137
CTNNB1	ENST00000349496	CHC302T	1652975	p.S45Y	c.134C>A	Liver	NS	NS	Carcinoma	Hepatocellular carcinoma	NS	-	381	Previously Reported	Tumour Sample	Homozygous	3:41266137..41266137
CTNNB1	ENST00000349496	nhi-1	873165	p.S45Y	c.134C>A	Liver	NS	NS	Carcinoma	Hepatocellular carcinoma	NS	10487827	-	Confirmed Somatic	Tumour Sample	Unknown	3:41266137..41266137
CTNNB1	ENST00000349496	E37366	874783	p.S45Y	c.134C>A	Liver	NS	NS	Carcinoma	Hepatocellular carcinoma	NS	12845670	-	Confirmed Somatic	Tumour Sample	Unknown	3:41266137..41266137
CTNNB1	ENST00000349496	HCC-29	878050	p.S45Y	c.134C>A	Liver	NS	NS	Carcinoma	Hepatocellular carcinoma	NS	12101426	-	Confirmed Somatic	Tumour Sample	Unknown	3:41266137..41266137
CTNNB1	ENST00000349496	1073414	1073414	p.S45Y	c.134C>A	Liver	NS	NS	Carcinoma	Hepatocellular carcinoma	NS	17187432	-	Confirmed Somatic	Tumour Sample	Unknown	3:41266137..41266137
CTNNB1	ENST00000349496	CHC302T	1713791	p.S45Y	c.134C>A	Liver	NS	NS	Carcinoma	Hepatocellular carcinoma	NS	22561517	396	Previously Reported	Tumour Sample	Unknown	3:41266137..41266137
CTNNB1	ENST00000349496	1127622	1127622	p.S47C	c.139A>T	Liver	NS	NS	Carcinoma	Hepatocellular carcinoma	NS	18467159	-	Variant of unknown origin	Tumour Sample	Unknown	3:41266142..41266142
CTNNB1	ENST00000349496	nhi-9	873173	p.S47R	c.141T>R	Liver	NS	NS	Carcinoma	Hepatocellular carcinoma	NS	10487827	-	Confirmed Somatic	Tumour Sample	Unknown	3:41266144..41266144
CTNNB1	ENST00000349496	E30847	874005	p.W66L	c.197G>T	Liver	NS	NS	Carcinoma	Hepatocellular carcinoma	NS	14999698	-	Confirmed Somatic	Tumour Sample	Unknown	3:41266200..41266200
CTNNB1	ENST00000349496	RK182_C01	1918900	p.I327V	c.979A>G	Liver	NS	NS	Carcinoma	NS	NS	-	322	Variant of unknown origin	Tumour Sample	Heterozygous	3:41268741..41268741
CTNNB1	ENST00000349496	1785258	1785258	p.K335I	c.1004A>T	Liver	NS	NS	Other	Adenoma	NS	23046672	-	Confirmed Somatic	Tumour Sample	Heterozygous	3:41268766..41268766
CTNNB1	ENST00000349496	1785259	1785259	p.K335I	c.1004A>T	Liver	NS	NS	Other	Adenoma	NS	23046672	-	Confirmed Somatic	Tumour Sample	Heterozygous	3:41268766..41268766
CTNNB1	ENST00000349496	1785260	1785260	p.K335I	c.1004A>T	Liver	NS	NS	Other	Adenoma	NS	23046672	-	Confirmed Somatic	Tumour Sample	Heterozygous	3:41268766..41268766
CTNNB1	ENST00000349496	BN02T	1919133	p.K335I	c.1004A>T	Liver	NS	NS	Carcinoma	NS	NS	-	323	Previously Reported	Tumour Sample	Heterozygous	3:41268766..41268766
CTNNB1	ENST00000349496	HCC141T	1919195	p.K335I	c.1004A>T	Liver	NS	NS	Carcinoma	NS	NS	-	323	Previously Reported	Tumour Sample	Heterozygous	3:41268766..41268766
CTNNB1	ENST00000349496	1042508	1042508	p.K335I	c.1004A>T	Liver	NS	NS	Other	Adenoma	NS	16496320	-	Confirmed Somatic	Tumour Sample	Unknown	3:41268766..41268766
CTNNB1	ENST00000349496	HCC202T	1566808	p.K335I	c.1004A>T	Liver	NS	NS	Carcinoma	Hepatocellular carcinoma	NS	21822264	352	Confirmed Somatic	Tumour Sample	Unknown	3:41268766..41268766
CTNNB1	ENST00000349496	CHC230T	1713778	p.K335I	c.1004A>T	Liver	NS	NS	Carcinoma	Hepatocellular carcinoma	NS	22561517	396	Confirmed Somatic	Tumour Sample	Unknown	3:41268766..41268766
CTNNB1	ENST00000349496	CHC252T	1713786	p.K335I	c.1004A>T	Liver	NS	NS	Carcinoma	Hepatocellular carcinoma	NS	22561517	396	Confirmed Somatic	Tumour Sample	Unknown	3:41268766..41268766
CTNNB1	ENST00000349496	RK005_C01	1918804	p.Q379K	c.1135C>A	Liver	NS	NS	Carcinoma	NS	NS	-	322	Variant of unknown origin	Tumour Sample	Heterozygous	3:41274885..41274885
CTNNB1	ENST00000349496	CHC983T	1713834	p.W383C	c.1149G>T	Liver	NS	NS	Carcinoma	Hepatocellular carcinoma	NS	22561517	396	Confirmed Somatic	Tumour Sample	Unknown	3:41274899..41274899
CTNNB1	ENST00000349496	HCC24T	1566744	p.N387K	c.1161T>A	Liver	NS	NS	Carcinoma	Hepatocellular carcinoma	NS	21822264	352	Confirmed Somatic	Tumour Sample	Unknown	3:41274911..41274911
CTNNB1	ENST00000349496	koc-16	869283	p.K19D	c.?	Liver	NS	NS	Other	Hepatoblastoma	NS	9927029	-	Confirmed Somatic	Tumour Sample	Unknown	-
CTNNB1	ENST00000349496	1597959	1597959	p.V22G	c.?	Liver	NS	NS	Carcinoma	Hepatocellular carcinoma	NS	20923573	-	Confirmed Somatic	Tumour Sample	Unknown	-
CTNNB1	ENST00000349496	1198270	1198270	p.S29F	c.?	Liver	NS	NS	Other	Hepatoblastoma	NS	19200579	-	Variant of unknown origin	Tumour Sample	Unknown	-
CTNNB1	ENST00000349496	1198281	1198281	p.S29F	c.?	Liver	NS	NS	Other	Hepatoblastoma	NS	19200579	-	Variant of unknown origin	Tumour Sample	Unknown	-
CTNNB1	ENST00000349496	ExHB26	1622822	p.Y30S	c.?	Liver	NS	NS	Other	Hepatoblastoma	NS	22183980	-	Confirmed Somatic	Tumour Sample	Unknown	-
CTNNB1	ENST00000349496	cos-1	869162	p.D32V	c.?	Liver	NS	NS	Carcinoma	Hepatocellular carcinoma	NS	9671767	-	Confirmed Somatic	Tumour Sample	Heterozygous	-
CTNNB1	ENST00000349496	1622599	1622599	p.D32V	c.?	Liver	NS	NS	Other	Hepatoblastoma	NS	21992464	-	Confirmed Somatic	Tumour Sample	Unknown	-
CTNNB1	ENST00000349496	1622600	1622600	p.D32V	c.?	Liver	NS	NS	Other	Hepatoblastoma	NS	21992464	-	Confirmed Somatic	Tumour Sample	Unknown	-
CTNNB1	ENST00000349496	1622603	1622603	p.D32V	c.?	Liver	NS	NS	Other	Hepatoblastoma	NS	21992464	-	Confirmed Somatic	Tumour Sample	Unknown	-
CTNNB1	ENST00000349496	1622607	1622607	p.D32V	c.?	Liver	NS	NS	Other	Hepatoblastoma	NS	21992464	-	Confirmed Somatic	Tumour Sample	Unknown	-
CTNNB1	ENST00000349496	HB38	1622816	p.D32V	c.?	Liver	NS	NS	Other	Hepatoblastoma	NS	22183980	-	Confirmed Somatic	Tumour Sample	Unknown	-
CTNNB1	ENST00000349496	1589260	1589260	p.D32V	c.?	Liver	NS	NS	Other	Hepatoblastoma	NS	19061838	-	Previously Reported	Tumour Sample	Unknown	-
CTNNB1	ENST00000349496	1589261	1589261	p.D32V	c.?	Liver	NS	NS	Other	Hepatoblastoma	NS	19061838	-	Previously Reported	Tumour Sample	Unknown	-
CTNNB1	ENST00000349496	1622593	1622593	p.D32Y	c.?	Liver	NS	NS	Other	Hepatoblastoma	NS	21992464	-	Confirmed Somatic	Tumour Sample	Unknown	-
CTNNB1	ENST00000349496	1622595	1622595	p.D32Y	c.?	Liver	NS	NS	Other	Hepatoblastoma	NS	21992464	-	Confirmed Somatic	Tumour Sample	Unknown	-
CTNNB1	ENST00000349496	ExHB19	1622820	p.D32Y	c.?	Liver	NS	NS	Other	Hepatoblastoma	NS	22183980	-	Confirmed Somatic	Tumour Sample	Unknown	-
CTNNB1	ENST00000349496	1198283	1198283	p.D32Y	c.?	Liver	NS	NS	Other	Hepatoblastoma	NS	19200579	-	Previously Reported	Tumour Sample	Unknown	-
CTNNB1	ENST00000349496	1589171	1589171	p.D32Y	c.?	Liver	NS	NS	Other	Hepatoblastoma	NS	19061838	-	Previously Reported	Tumour Sample	Unknown	-
CTNNB1	ENST00000349496	1198270	1198270	p.D32A	c.?	Liver	NS	NS	Other	Hepatoblastoma	NS	19200579	-	Variant of unknown origin	Tumour Sample	Unknown	-
CTNNB1	ENST00000349496	1198281	1198281	p.D32A	c.?	Liver	NS	NS	Other	Hepatoblastoma	NS	19200579	-	Variant of unknown origin	Tumour Sample	Unknown	-
CTNNB1	ENST00000349496	1597962	1597962	p.D32G	c.?	Liver	NS	NS	Carcinoma	Hepatocellular carcinoma	NS	20923573	-	Confirmed Somatic	Tumour Sample	Unknown	-
CTNNB1	ENST00000349496	1198277	1198277	p.D32G	c.?	Liver	NS	NS	Other	Hepatoblastoma	NS	19200579	-	Previously Reported	Tumour Sample	Unknown	-
CTNNB1	ENST00000349496	1589194	1589194	p.D32G	c.?	Liver	NS	NS	Other	Hepatoblastoma	NS	19061838	-	Previously Reported	Tumour Sample	Unknown	-
CTNNB1	ENST00000349496	1622598	1622598	p.D32N	c.?	Liver	NS	NS	Other	Hepatoblastoma	NS	21992464	-	Confirmed Somatic	Tumour Sample	Unknown	-
CTNNB1	ENST00000349496	1622604	1622604	p.D32N	c.?	Liver	NS	NS	Other	Hepatoblastoma	NS	21992464	-	Confirmed Somatic	Tumour Sample	Unknown	-
CTNNB1	ENST00000349496	HB22	1622811	p.D32N	c.?	Liver	NS	NS	Other	Hepatoblastoma	NS	22183980	-	Confirmed Somatic	Tumour Sample	Unknown	-
CTNNB1	ENST00000349496	1589192	1589192	p.D32N	c.?	Liver	NS	NS	Other	Hepatoblastoma	NS	19061838	-	Previously Reported	Tumour Sample	Unknown	-
CTNNB1	ENST00000349496	1198275	1198275	p.S33F	c.?	Liver	NS	NS	Other	Hepatoblastoma	NS	19200579	-	Previously Reported	Tumour Sample	Unknown	-
CTNNB1	ENST00000349496	1622605	1622605	p.S33P	c.?	Liver	NS	NS	Other	Hepatoblastoma	NS	21992464	-	Confirmed Somatic	Tumour Sample	Unknown	-
CTNNB1	ENST00000349496	1198296	1198296	p.S33P	c.?	Liver	NS	NS	Other	Hepatoblastoma	NS	19200579	-	Previously Reported	Tumour Sample	Unknown	-
CTNNB1	ENST00000349496	1198298	1198298	p.S33Y	c.?	Liver	NS	NS	Other	Hepatoblastoma	NS	19200579	-	Variant of unknown origin	Tumour Sample	Unknown	-
CTNNB1	ENST00000349496	1597940	1597940	p.S33C	c.?	Liver	NS	NS	Carcinoma	Hepatocellular carcinoma	NS	20923573	-	Confirmed Somatic	Tumour Sample	Unknown	-
CTNNB1	ENST00000349496	1622594	1622594	p.S33C	c.?	Liver	NS	NS	Other	Hepatoblastoma	NS	21992464	-	Confirmed Somatic	Tumour Sample	Unknown	-
CTNNB1	ENST00000349496	1597946	1597946	p.S33C	c.?	Liver	NS	NS	Carcinoma	Hepatocellular carcinoma	NS	20923573	-	Previously Reported	Tumour Sample	Unknown	-
CTNNB1	ENST00000349496	cos-3	869164	p.G34E	c.?	Liver	NS	NS	Carcinoma	Hepatocellular carcinoma	NS	9671767	-	Confirmed Somatic	Tumour Sample	Heterozygous	-
CTNNB1	ENST00000349496	1597949	1597949	p.G34E	c.?	Liver	NS	NS	Carcinoma	Hepatocellular carcinoma	NS	20923573	-	Confirmed Somatic	Tumour Sample	Unknown	-
CTNNB1	ENST00000349496	1597958	1597958	p.G34E	c.?	Liver	NS	NS	Carcinoma	Hepatocellular carcinoma	NS	20923573	-	Confirmed Somatic	Tumour Sample	Unknown	-
CTNNB1	ENST00000349496	1622602	1622602	p.G34E	c.?	Liver	NS	NS	Other	Hepatoblastoma	NS	21992464	-	Confirmed Somatic	Tumour Sample	Unknown	-
CTNNB1	ENST00000349496	1589168	1589168	p.G34E	c.?	Liver	NS	NS	Other	Hepatoblastoma	NS	19061838	-	Previously Reported	Tumour Sample	Unknown	-
CTNNB1	ENST00000349496	1589195	1589195	p.G34E	c.?	Liver	NS	NS	Other	Hepatoblastoma	NS	19061838	-	Previously Reported	Tumour Sample	Unknown	-
CTNNB1	ENST00000349496	1589205	1589205	p.G34E	c.?	Liver	NS	NS	Other	Hepatoblastoma	NS	19061838	-	Previously Reported	Tumour Sample	Unknown	-
CTNNB1	ENST00000349496	HuH-6	869168	p.G34V	c.?	Liver	NS	NS	Carcinoma	Hepatocellular carcinoma	NS	9671767	-	Previously Reported	Cultured	Heterozygous	-
CTNNB1	ENST00000349496	1622597	1622597	p.G34V	c.?	Liver	NS	NS	Other	Hepatoblastoma	NS	21992464	-	Confirmed Somatic	Tumour Sample	Unknown	-
CTNNB1	ENST00000349496	HB11	1622806	p.G34V	c.?	Liver	NS	NS	Other	Hepatoblastoma	NS	22183980	-	Confirmed Somatic	Tumour Sample	Unknown	-
CTNNB1	ENST00000349496	ExHB22	1622821	p.G34V	c.?	Liver	NS	NS	Other	Hepatoblastoma	NS	22183980	-	Confirmed Somatic	Tumour Sample	Unknown	-
CTNNB1	ENST00000349496	1589200	1589200	p.G34V	c.?	Liver	NS	NS	Other	Hepatoblastoma	NS	19061838	-	Previously Reported	Tumour Sample	Unknown	-
CTNNB1	ENST00000349496	1589201	1589201	p.G34V	c.?	Liver	NS	NS	Other	Hepatoblastoma	NS	19061838	-	Previously Reported	Tumour Sample	Unknown	-
CTNNB1	ENST00000349496	1589239	1589239	p.G34V	c.?	Liver	NS	NS	Other	Hepatoblastoma	NS	19061838	-	Previously Reported	Tumour Sample	Unknown	-
CTNNB1	ENST00000349496	1589240	1589240	p.G34V	c.?	Liver	NS	NS	Other	Hepatoblastoma	NS	19061838	-	Previously Reported	Tumour Sample	Unknown	-
CTNNB1	ENST00000349496	1622601	1622601	p.G34R	c.?	Liver	NS	NS	Other	Hepatoblastoma	NS	21992464	-	Confirmed Somatic	Tumour Sample	Unknown	-
CTNNB1	ENST00000349496	HB36	1622815	p.G34R	c.?	Liver	NS	NS	Other	Hepatoblastoma	NS	22183980	-	Confirmed Somatic	Tumour Sample	Unknown	-
CTNNB1	ENST00000349496	1198273	1198273	p.G34R	c.?	Liver	NS	NS	Other	Hepatoblastoma	NS	19200579	-	Previously Reported	Tumour Sample	Unknown	-
CTNNB1	ENST00000349496	1198288	1198288	p.G34R	c.?	Liver	NS	NS	Other	Hepatoblastoma	NS	19200579	-	Previously Reported	Tumour Sample	Unknown	-
CTNNB1	ENST00000349496	1589215	1589215	p.G34R	c.?	Liver	NS	NS	Other	Hepatoblastoma	NS	19061838	-	Previously Reported	Tumour Sample	Unknown	-
CTNNB1	ENST00000349496	1589238	1589238	p.G34R	c.?	Liver	NS	NS	Other	Hepatoblastoma	NS	19061838	-	Previously Reported	Tumour Sample	Unknown	-
CTNNB1	ENST00000349496	1597959	1597959	p.I35S	c.?	Liver	NS	NS	Carcinoma	Hepatocellular carcinoma	NS	20923573	-	Confirmed Somatic	Tumour Sample	Unknown	-
CTNNB1	ENST00000349496	1622606	1622606	p.I35S	c.?	Liver	NS	NS	Other	Hepatoblastoma	NS	21992464	-	Confirmed Somatic	Tumour Sample	Unknown	-
CTNNB1	ENST00000349496	ExHB26	1622822	p.I35S	c.?	Liver	NS	NS	Other	Hepatoblastoma	NS	22183980	-	Confirmed Somatic	Tumour Sample	Unknown	-
CTNNB1	ENST00000349496	1198284	1198284	p.I35S	c.?	Liver	NS	NS	Other	Hepatoblastoma	NS	19200579	-	Previously Reported	Tumour Sample	Unknown	-
CTNNB1	ENST00000349496	1198292	1198292	p.I35S	c.?	Liver	NS	NS	Other	Hepatoblastoma	NS	19200579	-	Previously Reported	Tumour Sample	Unknown	-
CTNNB1	ENST00000349496	1589169	1589169	p.I35S	c.?	Liver	NS	NS	Other	Hepatoblastoma	NS	19061838	-	Previously Reported	Tumour Sample	Unknown	-
CTNNB1	ENST00000349496	1589186	1589186	p.I35S	c.?	Liver	NS	NS	Other	Hepatoblastoma	NS	19061838	-	Previously Reported	Tumour Sample	Unknown	-
CTNNB1	ENST00000349496	1198279	1198279	p.S37P	c.?	Liver	NS	NS	Other	Hepatoblastoma	NS	19200579	-	Variant of unknown origin	Tumour Sample	Unknown	-
CTNNB1	ENST00000349496	1589242	1589242	p.S37F	c.?	Liver	NS	NS	Other	Hepatoblastoma	NS	19061838	-	Variant of unknown origin	Tumour Sample	Unknown	-
CTNNB1	ENST00000349496	1589252	1589252	p.S37F	c.?	Liver	NS	NS	Other	Hepatoblastoma	NS	19061838	-	Variant of unknown origin	Tumour Sample	Unknown	-
CTNNB1	ENST00000349496	1589253	1589253	p.S37F	c.?	Liver	NS	NS	Other	Hepatoblastoma	NS	19061838	-	Variant of unknown origin	Tumour Sample	Unknown	-
CTNNB1	ENST00000349496	1622596	1622596	p.S37Y	c.?	Liver	NS	NS	Other	Hepatoblastoma	NS	21992464	-	Confirmed Somatic	Tumour Sample	Unknown	-
CTNNB1	ENST00000349496	1589197	1589197	p.S37Y	c.?	Liver	NS	NS	Other	Hepatoblastoma	NS	19061838	-	Previously Reported	Tumour Sample	Unknown	-
CTNNB1	ENST00000349496	1198297	1198297	p.T41A	c.?	Liver	NS	NS	Other	Hepatoblastoma	NS	19200579	-	Previously Reported	Tumour Sample	Unknown	-
CTNNB1	ENST00000349496	1597963	1597963	p.T41I	c.?	Liver	NS	NS	Carcinoma	Hepatocellular carcinoma	NS	20923573	-	Confirmed Somatic	Tumour Sample	Unknown	-
CTNNB1	ENST00000349496	1198278	1198278	p.T41I	c.?	Liver	NS	NS	Other	Hepatoblastoma	NS	19200579	-	Previously Reported	Tumour Sample	Unknown	-
CTNNB1	ENST00000349496	cos-5	869166	p.S45P	c.?	Liver	NS	NS	Carcinoma	Hepatocellular carcinoma	NS	9671767	-	Confirmed Somatic	Tumour Sample	Heterozygous	-
CTNNB1	ENST00000349496	NCI-H1092	877104	p.D6G	c.17A>G	Lung	NS	NS	Carcinoma	Small cell carcinoma	NS	11464291	-	Previously Reported	Cultured	Unknown	3:41266020..41266020
CTNNB1	ENST00000349496	E38195	875562	p.S29F	c.86C>T	Lung	Left lower lobe	NS	Carcinoma	Blastoma	NS	15223963	-	Previously Reported	Tumour Sample	Unknown	3:41266089..41266089
CTNNB1	ENST00000349496	TCGA-18-3421-01	1780425	p.L31M	c.91C>A	Lung	NS	NS	Carcinoma	Squamous cell carcinoma	NS	-	418	Variant of unknown origin	Tumour Sample	Unknown	3:41266094..41266094
CTNNB1	ENST00000349496	E38212	875579	p.D32Y	c.94G>T	Lung	NS	NS	Carcinoma	Adenocarcinoma	NS	12754743	-	Confirmed Somatic	Tumour Sample	Unknown	3:41266097..41266097
CTNNB1	ENST00000349496	LC_S40	1863751	p.D32G	c.95A>G	Lung	NS	NS	Carcinoma	Adenocarcinoma	NS	22975805	453	Confirmed Somatic	Tumour Sample	Unknown	3:41266098..41266098
CTNNB1	ENST00000349496	TCGA-78-7153-01	1914059	p.S33N	c.97_98TC>AA	Lung	NS	NS	Carcinoma	Adenocarcinoma	NS	-	417	Previously Reported	Tumour Sample	Unknown	3:41266100..41266101
CTNNB1	ENST00000349496	1530263	1530263	p.S33F	c.98C>T	Lung	NS	NS	Carcinoma	Blastoma	NS	21292787	-	Previously Reported	Tumour Sample	Unknown	3:41266101..41266101
CTNNB1	ENST00000349496	1237521	1237521	p.S33C	c.98C>G	Lung	NS	NS	Carcinoma	Adenocarcinoma	NS	19582367	-	Previously Reported	Tumour Sample	Heterozygous	3:41266101..41266101
CTNNB1	ENST00000349496	E38214	875581	p.S33C	c.98C>G	Lung	NS	NS	Carcinoma	Adenocarcinoma	NS	12754743	-	Confirmed Somatic	Tumour Sample	Unknown	3:41266101..41266101
CTNNB1	ENST00000349496	E38215	875582	p.S33C	c.98C>G	Lung	NS	NS	Carcinoma	Adenocarcinoma	NS	12754743	-	Confirmed Somatic	Tumour Sample	Unknown	3:41266101..41266101
[truncated: 2,082 more rows]
